# Supplementary material for: The Constitutive Extracellular Protein Release by Acute Myeloid Leukemia Cells—A Proteomic Study of Patient Heterogeneity and Its Modulation by Mesenchymal Stromal Cells
Source: Cancers (Basel). 2021 Mar 25;13(7):1509. doi: 10.3390/cancers13071509 (PMC8037744; doi:10.3390/cancers13071509)
Supplement: Supplementary file 1 [file cancers-13-01509-s001.zip]

Archive with 3 entries (2 files):
- cancers-1148043-supplementary-update/
- cancers-1148043-supplementary-update/Supplementary file 1.docx
- cancers-1148043-supplementary-update/Supplementary file 2.xlsx
