# Supplementary material for: The Constitutive Extracellular Protein Release by Acute Myeloid Leukemia Cells—A Proteomic Study of Patient Heterogeneity and Its Modulation by Mesenchymal Stromal Cells
Source: Cancers (Basel). 2021 Mar 25;13(7):1509. doi: 10.3390/cancers13071509 (PMC8037744; doi:10.3390/cancers13071509)
Supplement: Supplementary file 1 [file cancers-13-01509-s001.zip › cancers-1148043-supplementary-update/Supplementary file 2.xlsx]

## Sheet: Supplementary File overview
	Overview of sheets
Sheet 1
	Sheet 1. Raw data
		The Protein Groups table contains information (quantitative data: raw intensity and LFQ intensity) on the identified proteins in the processed raw-files. Each single row contains the group
Sheet 2		of proteins that could be reconstructed from a set of peptides.
		The LFQ intensities were used for the data analysis in the article.
	Sheet 2. Main data (processed data)
Sheet 3		Qualitative information on number of samples per group with quantified value, median LFQ intensity of a protein per group and statistical data (fold change, p-value) from group comparisons.
	Sheet 3. 50% AML-CM
		A list of proteins with a quantitative value in at least 50% of the AML-CM samples (used in Figure 4).
		The sheet also contains data from statistical comparison of Cluster 1 and Cluster 2 in Figure 4.
	Sheet 4. Annotated to Exosome
		A list of 1043 proteins annotated to the GO term exosome. The protein annotations were downloaded from Uniprot and matched to the Main data (sheet 2).

## Sheet: 1. Raw data
Intensity MSC10_control1-CM	Intensity MSC10_control2-CM	Intensity MSC10_control3-CM	Intensity MSC10_control4-CM	Intensity MSC10_control5-CM	Intensity MSC10_control6-CM	Intensity MSC10-CM	Intensity P115-CM	Intensity P115-CM+MSC	Intensity P116-CM	Intensity P116-CM+MSC	Intensity P11-CM	Intensity P11-CM+MSC	Intensity P120-CM	Intensity P120-CM+MSC	Intensity P124-CM	Intensity P124-CM+MSC	Intensity P125-CM	Intensity P125-CM+MSC	Intensity P127-CM	Intensity P127-CM+MSC	Intensity P151-CM	Intensity P151-CM+MSC	Intensity P152-CM	Intensity P152-CM+MSC	Intensity P155-CM	Intensity P155-CM+MSC	Intensity P15-CM_re	Intensity P15-CM+MSC	Intensity P1-CM	Intensity P1-CM+MSC	Intensity P200-CM	Intensity P200-CM+MSC	Intensity P201-CM	Intensity P201-CM+MSC	Intensity P203-CM	Intensity P203-CM+MSC	Intensity P204-CM	Intensity P204-CM+MSC	Intensity P205-CM	Intensity P205-CM+MSC	Intensity P206-CM	Intensity P206-CM+MSC	Intensity P207-CM	Intensity P207-CM+MSC	Intensity P208-CM	Intensity P208-CM+MSC	Intensity P209-CM	Intensity P209-CM+MSC	Intensity P210-CM
0	0	0	0	0	0	0	0	0	0	0	0	0	0	0	0	0	0	0	0	366160	0	0	0	0	0	0	0	0	0	0	0	0	0	0	28197000	11151000	787880	0	0	0	0	0	0	0	0	0	0	0	0
0	0	0	0	0	0	0	0	0	0	0	0	0	0	0	0	0	0	0	0	0	0	0	0	0	0	0	0	0	0	0	0	0	0	0	22502000	1943400	4218100	1594200	0	0	0	0	0	0	0	0	0	0	0
0	0	0	0	0	0	0	0	0	0	0	0	0	0	0	0	0	0	0	0	0	0	0	0	0	0	0	0	0	0	0	0	0	0	0	5910600	4782300	0	0	0	0	0	0	0	0	0	0	0	0	0
0	0	877350	0	0	0	0	1104100	2102600	30437000	13325000	17755000	1935700	18057000	3375200	0	1540500	2068100	3041200	0	8676400	161860	0	155130000	0	333100	615460	37849000	6486800	88808000	15931000	0	171960	3523000	0	7510800	0	8592200	1880500	5850000	0	0	0	33121000	1912800	26471000	0	20141000	23036000	3229600
0	0	0	0	0	0	0	0	0	0	0	0	0	0	0	0	0	0	0	0	0	0	0	0	0	0	0	0	0	0	0	0	0	0	0	8568200	1528700	0	548310	0	0	0	0	0	0	0	0	0	0	0
0	0	0	0	0	704410	0	0	0	0	396350	1922400	1310900	0	646720	0	994620	0	2535400	0	0	0	0	6486700	0	54079	427250	0	0	2441800	389020	0	687610	0	5077200	2431100	368810	909640	0	1011900	1383400	0	3721600	0	0	2332200	0	838530	0	265710
0	0	0	0	0	0	0	0	0	0	0	3227900	0	0	0	0	0	837590	0	0	0	0	0	6170700	0	0	0	3267500	0	0	1312100	0	0	2058900	0	0	0	0	0	3175600	0	0	0	0	0	1804600	0	978720	0	382750
8349600	26305000	20004000	8323300	20637000	17389000	30483000	0	8590700	0	9911100	0	5887000	0	3068000	0	10236000	0	3574500	1121600	4824100	0	5835600	0	8247900	0	6744500	0	2154300	0	3059300	0	0	0	0	0	5342500	0	1779100	0	12281000	774720	1642100	0	8402100	0	4296000	0	7527100	0
0	0	0	0	0	0	0	0	0	0	0	0	0	0	0	0	0	1637500	0	0	0	0	0	379200	0	0	0	0	0	0	0	1744800	0	0	0	0	0	0	0	0	0	1387800	1515700	397840	0	0	0	0	0	0
0	0	0	0	0	0	0	0	319220	0	0	1933600	0	2329300	499900	849770	0	2152100	0	0	0	0	0	4210000	0	0	0	1371900	0	0	1089200	0	0	5134800	4876100	6478400	0	0	0	0	0	0	0	0	0	0	0	1336800	0	0
0	0	0	0	0	0	0	0	0	0	0	0	0	635740	0	0	0	0	1095000	0	0	0	0	1221600	0	0	0	0	0	0	739260	0	0	0	0	2115700	776470	0	0	0	0	0	0	0	0	0	0	0	714520	0
0	0	419360	0	1093500	0	0	1333100	33662000	17591000	8664400	181490000	221090000	93159000	2676500	56648000	53638000	218710000	21679000	0	527590000	18123000	45142000	114360000	151130000	0	15363000	0	27633000	0	37079000	0	1207900	0	3145300	45109000	45117000	31611000	32653000	296630000	0	42989000	50033000	164950000	69947000	47492000	175800000	14051000	52030000	4919500
0	0	0	0	0	0	0	0	1733600	0	0	609810	3680500	1224500	0	0	0	0	0	0	2234800	0	0	0	602690	0	0	0	783050	0	1946000	0	0	0	0	0	978290	0	0	0	1101900	0	0	3251300	1794500	0	3217000	0	0	0
0	0	0	0	0	0	0	0	0	4936700	1782300	12912000	1928400	11421000	2411800	383990	0	1844000	1032000	0	0	132700	0	65947000	1520700	0	534330	0	0	22010000	6588200	0	0	0	0	10828000	2134800	26553000	577630	2673800	0	1136800	840650	11973000	0	14303000	0	9864400	684020	0
0	5447800	1300300	4185000	600710	0	0	0	6234100	16996000	4565800	71625000	35515000	13640000	40610000	2320200	9248200	7711800	7275700	0	30148000	11559000	10456000	45949000	9070900	3064100	19242000	0	6582300	2334100	10196000	0	0	0	2608700	16090000	1545400	114640000	36979000	22986000	12870000	9217500	11680000	21614000	9622000	305420000	20107000	93955000	118430000	623530
0	365020	0	0	0	0	0	0	0	995170	1039400	6184900	6831300	0	0	364340	5698600	0	796060	0	3606400	913550	5124800	3096000	602560	167080	1721800	0	1068100	0	0	0	0	0	0	1617500	2472600	7004700	1990400	3382700	1742900	0	2645700	4105200	1838800	7902800	2405200	6172000	5089500	204920
0	2999300	0	2587800	0	0	0	0	0	872210	0	42180000	0	0	19741000	0	0	1383600	0	0	0	13106000	2586000	21937000	310570	5310600	4553600	810200	0	0	0	0	0	0	0	9606200	0	102690000	8638300	1592200	0	5498100	1600300	0	0	127570000	0	83489000	50920000	0
0	0	0	326720	0	348740	0	0	0	0	0	0	0	0	0	0	0	0	0	0	0	0	0	0	0	0	0	0	0	0	0	0	0	0	0	0	0	0	0	0	0	0	0	0	0	0	0	0	0	0
0	0	0	0	0	0	0	0	0	0	0	3578700	0	0	909360	0	0	0	0	0	2127500	0	0	2121300	0	0	0	0	0	0	0	0	0	0	0	0	0	0	0	0	0	0	0	0	0	4384900	0	3071000	3982000	0
1043500	666520	2121600	580340	260140	58462	0	13778000	14828000	10851000	7015700	140560000	69772000	16350000	24326000	6371600	32452000	21613000	17763000	2569800	80021000	16030000	34442000	44758000	18623000	2029000	23463000	17934000	22767000	24011000	21217000	3341400	4297500	11797000	18041000	37538000	10324000	120020000	26765000	33530000	40201000	24823000	25526000	43051000	28370000	213660000	47000000	164640000	153300000	1808800
0	0	0	0	0	0	0	1737000	1738600	0	0	9981200	6627200	0	2518900	0	0	505200	0	0	0	0	1185100	2111100	0	0	0	1197900	0	1030900	0	0	0	0	0	2686600	0	3796500	753830	345910	0	0	1106700	0	1722900	33161000	5396200	20764000	8554900	0
0	0	0	0	0	0	0	0	0	0	0	2305000	0	0	0	0	0	0	0	0	0	0	1884300	711550	0	0	0	0	0	0	0	0	0	0	0	0	0	2670700	1155200	0	0	421700	1429800	0	0	4692200	0	3144200	1190800	0
26021000	55867000	53088000	13544000	47580000	30954000	52971000	10310000	57220000	0	32353000	20258000	73070000	24989000	39683000	6837100	54033000	6073200	50504000	6520800	152040000	6904500	76055000	23215000	62568000	1203000	44324000	2076500	54292000	13537000	24501000	827060	0	2487800	4469600	19338000	35133000	42575000	40192000	11274000	48312000	4068500	11545000	20499000	68487000	85396000	77387000	83426000	159410000	0
366000	0	0	0	0	0	0	0	0	0	0	0	3149400	0	0	0	0	0	0	359780	0	0	0	0	0	0	0	0	0	0	0	0	0	0	0	0	0	0	0	0	0	0	0	1913000	1169600	8154700	1501500	4501300	844100	0
48296000	97211000	194030000	50914000	49640000	24494000	29628000	86711000	464100000	305650000	218750000	1471900000	1509600000	345190000	426490000	411400000	1041400000	424810000	749800000	45988000	1297400000	291290000	797020000	645880000	398920000	29692000	438640000	51129000	349680000	491760000	589270000	28326000	61867000	100600000	194310000	573420000	393690000	1272400000	515810000	714770000	1274500000	428060000	670330000	986980000	509170000	2650500000	977300000	1695200000	1716400000	58876000
14603000	54419000	30064000	15004000	22272000	19610000	15013000	9388900	8830200	0	7093600	79951000	49318000	12078000	27786000	6719600	22168000	11942000	12072000	1682600	56168000	12600000	27557000	26206000	27911000	841120	20376000	11442000	15053000	13772000	27791000	2203800	638950	0	1684600	20328000	13869000	54933000	19511000	9909300	6213600	28577000	39447000	36066000	18399000	193910000	26440000	123050000	115010000	797460
875770	1020600	1596200	0	601610	0	4718000	0	0	0	0	5929800	1601200	0	0	535690	0	0	0	0	4556700	569410	0	2377700	0	0	1198500	0	1227100	0	0	0	0	0	0	0	0	7690700	0	1754100	0	0	0	3421400	1446600	10640000	2490800	6235200	5118900	0
321420	0	0	412240	338540	0	0	0	506930	311730	0	8670900	11163000	2080200	1399500	513790	0	2688000	0	1316900	4589300	1397100	2573600	1985100	1313200	69557	1515200	1581700	2364500	457590	2931900	0	0	1083400	0	193870	0	7481500	1241700	412380	1459400	2690700	5389200	8798400	3089000	24028000	9320500	12303000	11338000	0
204720000	422220000	297250000	163010000	215220000	65213000	174490000	209740000	973080000	308040000	273820000	2858900000	2269100000	882510000	1008500000	519580000	1293400000	509130000	644600000	137510000	3775300000	321630000	1430800000	1830800000	1116500000	92902000	953430000	46118000	836130000	306470000	714420000	16678000	118040000	49975000	227740000	951200000	729280000	4277700000	1555200000	705920000	905310000	651980000	1011800000	2400200000	1775900000	10223000000	3773600000	4694900000	4337300000	50364000
0	0	0	970300	0	775690	0	0	9799000	12533000	5079900	44626000	27757000	11592000	11518000	16005000	34885000	5628400	6974300	0	39050000	9387700	32757000	36818000	14673000	2029900	26462000	0	0	0	11540000	16411000	3243600	1715900	14148000	18789000	2607800	74022000	27242000	29541000	9718800	9985300	9441100	22294000	10355000	73545000	14180000	60367000	95582000	1908400
0	0	0	0	0	0	0	0	713870	0	0	0	0	0	0	0	0	0	0	0	345840	0	0	0	0	0	0	0	0	0	0	0	0	0	0	0	0	1939800	0	0	0	0	0	2525700	1041600	6119800	2841200	0	2939200	0
0	0	0	0	0	0	0	0	0	0	0	3770300	3593300	0	697520	0	2355500	0	0	0	2400400	101950	1076600	599950	986530	0	0	0	0	0	800170	0	0	0	0	0	0	0	0	487110	793940	839660	831010	1550800	494080	7671700	1452200	3735300	2757900	0
0	0	471380	306280	850070	0	1568900	0	8144100	1115400	2019200	33960000	28827000	5989400	8639500	4183900	7045600	2189500	9185100	0	30245000	3832000	5075200	13983000	4943100	89576	1590300	3937500	13893000	1898800	5136900	1589100	0	5104800	1594300	11666000	3531200	42957000	9301600	17210000	11933000	13571000	26929000	17711000	9770200	127750000	35749000	60383000	38211000	425720
0	0	0	0	0	0	0	0	0	0	0	0	1680800	864660	0	0	0	756670	0	0	1385500	314360	0	0	533390	0	0	0	0	0	0	0	0	0	0	0	0	0	0	859310	0	0	0	0	438610	1824100	943060	0	1663500	0
0	949550	982750	321050	0	683280	0	0	1631600	992990	0	0	1838200	0	0	845890	2261200	0	0	0	1179900	0	0	0	0	0	0	0	0	1924700	0	0	0	0	0	0	0	0	0	0	0	0	0	0	970260	0	1082800	1981100	1380600	0
4333500	7825300	1922100	2670500	2999300	0	0	9409400	16444000	1957600	2559300	94280000	75477000	20620000	37530000	11790000	38001000	18593000	30259000	0	48801000	10674000	31887000	20014000	9085400	393710	20516000	1606900	19295000	29902000	30841000	0	2633900	10801000	6215300	20251000	28600000	68688000	22793000	20286000	41160000	30904000	36541000	69072000	27515000	149960000	49123000	77787000	47626000	582930
11077000	17741000	10067000	319120	8718200	0	13248000	13394000	62841000	27672000	25000000	102070000	177010000	50908000	48396000	66915000	157400000	43489000	163970000	0	107630000	34111000	167150000	57036000	60369000	7329700	98187000	6693200	68789000	83906000	27721000	20895000	0	0	107000000	45898000	45067000	131350000	69416000	87239000	185230000	44333000	57302000	92200000	0	157230000	116890000	93538000	122110000	10411000
0	0	0	0	0	0	0	931000	0	52461000	0	0	0	618060	0	143810	0	0	0	1497900	0	0	0	986560	0	0	0	0	0	6788700	0	1451700	0	3826500	0	4663100	0	0	0	0	0	0	0	0	0	0	0	713190	0	0
34846000	132880000	105390000	62915000	92052000	87491000	25261000	54032000	92404000	25961000	50985000	109980000	151680000	26867000	117080000	14181000	100640000	15885000	81945000	4245800	146540000	10568000	153450000	37788000	82834000	2568500	54038000	23979000	63558000	20343000	37819000	0	1744900	889770	8216600	25455000	91723000	91377000	51516000	23800000	62940000	119290000	156840000	65764000	66904000	232010000	101510000	115030000	172750000	2139700
2838800000	3532900000	3516100000	13241000000	2802600000	15558000000	510650000	534470000	792990000	476710000	812910000	203610000	667170000	171720000	606280000	149440000	1256700000	41825000	641270000	112810000	2111600000	77313000	1706500000	1323200000	1860800000	8962300	656840000	309850000	1154200000	300810000	540540000	21651000	44700000	43192000	101670000	323640000	795060000	723610000	460850000	88341000	1153300000	93257000	302010000	406340000	928570000	624190000	892050000	1487300000	2737000000	146530000
2414200	10581000	10430000	9142400	7798300	2117300	1264700	3434300	32706000	14626000	5628000	217230000	137710000	46122000	68120000	26535000	38998000	33273000	17153000	461660	164620000	26350000	39763000	82093000	43046000	2572500	26872000	3868500	29925000	10274000	28782000	0	0	3342500	1001000	65181000	37877000	129270000	49901000	72178000	22974000	31030000	65119000	78686000	36961000	351730000	99090000	252280000	223560000	2651500
0	0	0	0	0	0	0	0	1401100	0	0	10676000	7296300	2546900	4190900	0	3575300	1128600	1406600	0	5106700	548160	2528900	4176700	1793500	0	0	0	3161900	0	1117800	0	0	2668300	0	0	2042900	8342800	0	3251900	1959800	3713200	3439900	7433400	1747700	30116000	6230400	14135000	12271000	896370
7158400	24798000	12753000	10113000	13758000	2260100	404700	158920000	109090000	47755000	31893000	545160000	346760000	87722000	159070000	59210000	132310000	83372000	203230000	26316000	288920000	55045000	136310000	131580000	83173000	13165000	117700000	92360000	94587000	188300000	144380000	6165000	5430700	9784100	21434000	131710000	89527000	331660000	110490000	193820000	198070000	136890000	228900000	242710000	124090000	716720000	293310000	462430000	419030000	6124700
886390	1871600	1023400	0	1994800	0	3279800	25001000	0	6940200	0	41348000	0	0	17630000	243480	0	6253300	0	0	2238500	7682400	6841800	12890000	2180200	2924900	13034000	18156000	0	3085000	0	0	0	0	0	17549000	0	53571000	8470400	8182900	0	2221900	0	0	0	146170000	1681500	53546000	46713000	0
47188000	80938000	78573000	43276000	46623000	44372000	164440000	561800000	155870000	147340000	162220000	785140000	542910000	76072000	118970000	417790000	424680000	118460000	630550000	44366000	270120000	3608100000	4543200000	105870000	72411000	32851000	235170000	308440000	220990000	309880000	244610000	912560	8029800	7493900	492310000	547860000	404470000	321680000	109510000	114120000	630410000	5064700000	4039700000	1539200000	303780000	610930000	219300000	357360000	317830000	24583000
0	0	0	0	0	0	0	0	1129700	1422200	0	6215900	2802500	0	0	832300	0	0	0	0	3139400	903380	1261900	763350	0	341650	1752900	0	0	0	0	0	0	0	0	6385600	0	5646900	3276500	0	0	3683500	2233300	5844100	1355000	23562000	2406300	10386000	7551400	0
8021900	14315000	1192500	19974000	1402600	18313000	0	0	0	0	3388200	0	0	0	0	493780	0	718650	0	417430	0	0	1132700	0	0	0	586770	0	1631000	4323300	0	577350	0	8048400	3886700	0	0	0	0	0	0	0	0	0	0	0	0	0	0	10016000
0	13696000	5131800	31176000	0	11652000	0	0	1441100	0	0	4327000	737810	758640	0	0	1326200	0	4441300	1054400	0	0	0	0	694750	0	983040	1624800	0	0	0	0	807000	0	9417200	0	0	0	623630	0	1608800	0	0	1455300	0	0	0	0	0	27883000
0	0	0	0	0	0	0	0	0	0	0	4282700	0	0	1351300	0	0	0	0	0	1394000	0	0	371340	0	0	0	0	0	0	0	0	0	0	0	0	0	3227500	290310	0	0	0	859360	1293600	0	6035400	683210	3951000	3374400	0
0	690160	0	0	0	0	0	27098000	15718000	6859700	689400	55465000	47459000	14026000	13502000	11203000	32487000	15303000	33325000	1164100	30517000	6356500	15522000	17367000	10868000	274680	5444300	49021000	18385000	30358000	15817000	0	0	2935200	0	11601000	9407800	36541000	12917000	14912000	15320000	13823000	21794000	31282000	15183000	83467000	17844000	42018000	34584000	0
669560	5109900	0	0	0	0	4768800	0	12727000	0	1066700	25895000	48392000	15938000	18101000	1850400	6073100	2404200	0	0	8163100	0	4563400	5831700	3864900	0	489370	0	16730000	0	7201900	0	0	2716500	0	9592600	14192000	8456400	4009600	10561000	0	10021000	17396000	27198000	21576000	88816000	49372000	13168000	11889000	0
10147000	31515000	17313000	3143700	4630800	0	3012000	6694300	21384000	41166000	41782000	49270000	46575000	69597000	120980000	18346000	23892000	25019000	20975000	0	14956000	20115000	39041000	56882000	26403000	859390	9646200	4717200	29029000	4755600	46439000	18793000	3385600	0	46715000	9312200	10070000	60681000	17495000	16825000	3832000	13272000	28888000	67360000	37313000	15715000	39129000	152930000	179980000	17697000
3084600000	8951400000	6395900000	9596400000	4665500000	3203900000	1243600000	3023300000	20742000000	29062000000	17838000000	90501000000	62277000000	31572000000	28018000000	27602000000	53187000000	35944000000	37182000000	392630000	97040000000	29162000000	50291000000	63217000000	32834000000	5007600000	45545000000	2746300000	27059000000	4169200000	22190000000	5271400000	5068200000	2305900000	24725000000	45533000000	25332000000	98718000000	47670000000	58229000000	38488000000	26121000000	42655000000	47200000000	32629000000	142170000000	61969000000	86564000000	117080000000	4891300000
0	0	0	0	673150	0	24999000	0	0	0	0	0	6191800	1381000	1990400	0	0	0	0	0	3622900	397710	0	0	2323200	0	0	0	1799600	0	0	0	0	0	0	3171500	6905200	1970600	306420	0	0	1503800	0	5888400	4070000	4955400	1449000	5155800	6882100	0
18287000	16033000	13846000	2696500	19507000	8383000	183310000	0	24411000	1584400	9948100	6847500	13234000	661160	20858000	1197700	19626000	2407700	16917000	110210000	11067000	1987800	11423000	4393100	4677000	264110	5179500	0	15265000	0	5121300	578790	1946400	0	8801700	3979100	6310900	7035400	4264400	1370700	22433000	2528000	1870200	3404400	17332000	18916000	15556000	10035000	14163000	0
0	0	0	325050	0	606510	0	0	0	0	0	0	0	0	0	0	0	0	0	0	0	0	0	0	0	0	0	0	0	0	0	0	0	0	0	0	0	0	0	0	0	0	0	0	0	0	0	0	0	1141700
0	0	0	0	0	0	0	0	0	0	0	990940	0	0	0	0	0	0	0	0	0	0	0	0	0	0	0	4142700	0	0	0	0	0	0	0	0	0	0	0	0	0	0	0	0	0	0	0	0	0	0
0	0	0	0	0	0	0	0	0	0	0	0	0	0	0	0	0	850990	0	0	0	0	0	0	0	0	0	11679000	805490	0	0	0	0	0	470480	0	0	0	0	0	0	0	0	0	0	0	0	0	0	0
6300600	9308700	9480400	5226900	6801200	4561200	0	37224000	66888000	6907000	8540700	224450000	194670000	42205000	78921000	43546000	102080000	42886000	49066000	1443800	203450000	29410000	106240000	118630000	61423000	3071500	65589000	22435000	77871000	120980000	79998000	3445100	4833600	7186100	51862000	59643000	37079000	188260000	80157000	87851000	92808000	25591000	91119000	173610000	74959000	346390000	116230000	244040000	249240000	4158300
980940	0	0	0	0	0	0	0	8197300	6559500	5505100	13317000	11281000	1663800	1180800	4783200	6877100	1878800	4823400	0	10282000	1120800	3635600	1231100	1175200	102680	2480500	0	1887400	0	14747000	1085400	652040	1636400	1758200	5829100	0	13784000	1426600	7649200	1199900	3867600	3719700	1811900	3086200	28119000	4416500	63012000	54052000	0
2312900	11860000	2576800	53689000	998940	27191000	0	0	1863700	0	2052700	2277100	1663500	4463300	1635900	0	1941500	3059400	0	0	3213100	0	2086800	9223200	1079200	0	777200	2331300	1461800	12442000	6677600	0	0	6245600	2110700	6613200	995960	0	0	0	0	1385600	1723500	4957500	1248300	0	0	1688000	1317100	29204000
0	0	0	5150500	0	0	0	0	0	1832300	500300	0	0	0	0	0	0	0	0	0	0	0	0	0	0	0	0	0	0	0	0	0	0	0	0	0	0	0	0	0	0	0	0	0	0	0	0	0	0	0
1597900000	2312400000	2056900000	726340000	1717800000	825590000	3487200000	6755500000	4670700000	3069400000	2174600000	18080000000	12637000000	4893400000	6765500000	3629300000	7078500000	6790200000	1938100000	3871300000	12140000000	4843300000	7674400000	8348400000	4741300000	1261800000	9184000000	7460300000	6568400000	8908900000	7195500000	392830000	1275800000	1088600000	398690000	7354500000	4898500000	17085000000	8735700000	7689900000	2634900000	8202800000	8130700000	9666500000	3477300000	19032000000	5356400000	17516000000	13004000000	1559800000
78270000	450510000	48358000	424940000	22308000	385540000	2637900	20570000	7916500	6958400	57394000	0	6351600	7496000	0	0	21301000	1450400	16265000	0	26161000	11692000	99598000	0	6797100	0	123380000	34992000	103460000	28010000	14133000	2251000	792500	19785000	53480000	2534500	10447000	28604000	20548000	2024500	9386800	0	892410	5015500	10222000	0	11267000	2168500	10018000	101810000
0	1962300	4483200	22917000	0	0	0	0	0	0	0	1917600	0	0	0	0	0	954690	0	0	0	0	0	0	0	0	0	2849500	0	0	0	0	0	0	0	0	0	0	0	0	0	0	0	538690	0	0	0	0	0	0
3304300	15753000	536410	31502000	519430	16297000	0	0	0	0	650270	0	0	0	0	874800	0	0	0	0	0	0	3484400	0	244430	197460	798220	0	640070	0	685210	0	0	0	0	0	0	0	0	0	0	0	0	0	0	0	679430	0	0	10070000
26405000	67716000	50860000	25014000	23701000	8624700	50277000	384710000	237350000	157510000	58858000	1410000000	628280000	334150000	488970000	147960000	273610000	304510000	365810000	71137000	436610000	224460000	282560000	533110000	163540000	43085000	255460000	315190000	300980000	308550000	196430000	3749800	4579300	17559000	39561000	569990000	189710000	1552100000	372750000	423050000	216060000	411080000	579740000	706920000	300340000	3806300000	601820000	1688800000	905710000	22604000
1956600	14316000	7713500	7354400	5397500	6410300	23010000	27208000	62724000	9326800	4601200	148210000	143610000	41566000	32495000	30442000	40876000	19244000	48456000	0	168220000	14819000	49060000	81785000	54024000	2179900	27181000	4238500	41214000	9148200	60204000	0	789090	0	25815000	91934000	45987000	134150000	47281000	60585000	75235000	13434000	37664000	72863000	56733000	203350000	83033000	225310000	225450000	1872700
0	3952000	1994400	737630	658030	537620	0	14086000	1118300	785720	0	55481000	17718000	2954600	11325000	0	12108000	10405000	0	0	8466400	3826600	15924000	5809300	1383000	830610	12510000	20081000	1656300	3705000	5322500	0	0	0	0	5583300	4040500	39469000	11606000	7057600	5912700	12705000	12861000	4805900	3637100	73407000	9864300	47965000	35229000	221700
0	1120300	8163500	3551700	0	0	0	0	0	0	0	362900	0	0	0	0	0	11015000	179360	0	1987000	892140	0	0	0	0	0	4246000	0	4427600	4406300	0	0	554960	0	8626300	422850	0	0	8051600	0	2707600	264360	0	0	0	0	1988300	0	334430
188790	125370	80023	0	0	0	0	0	0	0	0	0	0	0	0	0	0	0	0	0	0	0	0	0	75599	0	0	0	29712	0	0	0	0	0	32565	0	0	0	0	0	0	0	0	0	0	0	0	0	0	0
0	0	0	0	0	0	0	0	2901800	3755200	2579400	11846000	9342100	3150800	2806700	2552600	5642800	3642200	7772600	1625400	5701800	1589900	4458800	2207100	2204700	0	2523000	4140600	2267300	0	4787700	0	0	7549500	7785600	3667300	2555600	5024400	0	547390	6799000	4010100	3117000	6716100	4139400	13436000	5065600	6210100	0	0
13409000	24608000	20497000	4702800	8491500	3941100	5122400	91238000	52118000	32326000	23732000	369660000	266340000	122880000	107470000	65554000	93775000	83513000	110670000	3335400	133600000	59597000	109140000	143770000	54304000	10027000	92500000	58865000	72630000	79358000	92450000	23072000	6923200	19808000	30376000	102580000	47995000	336490000	121310000	104890000	83050000	131000000	144930000	237910000	61290000	723060000	153000000	417730000	329930000	6787500
603290000	1981800000	1146800000	489490000	684450000	224800000	423320000	1297300000	2743000000	2554200000	1237600000	13067000000	6366000000	3366400000	6558000000	649610000	1727000000	1794200000	1411400000	282490000	4953200000	995720000	1459200000	4004800000	1877900000	655760000	4357200000	1033500000	1807400000	699850000	1274400000	87867000	419250000	193680000	966490000	3693700000	1921900000	16720000000	6203600000	720160000	663980000	2297300000	1679400000	7848500000	4344400000	37505000000	7766100000	10318000000	8995200000	169480000
0	4031100	0	3500300	0	2694600	0	0	0	0	0	0	0	0	0	0	0	0	0	0	0	0	0	0	0	0	0	0	0	0	0	0	0	0	0	0	0	0	0	0	0	0	0	0	0	0	0	0	0	0
63411000	165220000	190390000	145890000	113530000	191420000	59056000	9782400	88590000	19699000	67321000	223080000	204280000	72777000	135380000	45325000	224060000	64998000	90970000	28381000	274410000	55322000	338290000	179350000	114130000	10715000	146000000	9518900	88151000	49792000	95371000	0	52094000	7598100	113320000	64038000	81980000	350150000	133490000	96627000	200510000	93010000	154890000	129250000	86361000	617790000	73629000	369190000	447820000	3178600
0	0	0	0	0	0	0	0	0	0	0	0	0	0	0	0	0	0	0	0	0	0	0	0	0	0	0	0	0	0	0	0	0	0	0	0	0	0	0	0	0	0	0	0	0	0	0	0	0	2101800
1413100	6225200	1818600	1431600	2272300	560710	2559200	14250000	11847000	9808200	4105600	64256000	66925000	26439000	31182000	7373900	15412000	12372000	9619300	0	39898000	6694100	4241500	36099000	7651300	2118200	15616000	4690700	11261000	17202000	13672000	352330	605050	0	0	30189000	12688000	92131000	24941000	4033400	896550	5113900	22053000	14176000	19647000	170580000	36501000	97160000	97578000	1194300
0	0	0	0	0	0	0	0	0	12537000	0	0	4310600	846160	0	4943500	7928800	0	0	0	0	427120	3203400	0	0	0	0	0	2211600	0	4660300	0	0	0	5764700	0	0	0	0	1640600	1710400	0	0	5386700	455640	0	1038100	0	0	0
0	11734000	9537700	1380200	2309700	2264100	2116600	36186000	0	5582500	1769000	223450000	21136000	16471000	24456000	16819000	15895000	50391000	8477400	0	23407000	46881000	21370000	37375000	4135400	3312100	9790200	100590000	5995200	27842000	957680	0	0	4153100	0	58271000	5786700	111510000	18736000	48784000	3284100	139510000	63278000	33617000	5141300	293210000	12621000	117250000	46647000	1016800
0	1533800	1810900	248500	0	786430	0	1440300	567880	0	619890	12079000	5020600	0	3439500	2381200	6494700	2444900	3142900	0	628020	984660	25926000	1712700	0	181050	4993200	9604000	860080	2915400	1870800	431850	0	0	0	0	0	9815800	3986200	0	5725900	1277500	3871600	3500200	867730	12355000	2309000	8368200	3659000	0
0	327460	0	372620	0	0	0	0	0	0	0	0	0	0	1043000	0	0	0	0	0	0	0	0	0	0	0	0	0	0	0	376430	0	0	0	0	0	0	0	0	0	0	0	0	0	0	0	0	0	0	24208000
743950	1863000	2065500	0	1310700	739300	0	14223000	4343700	0	409120	14364000	10661000	2272000	10561000	1592700	0	2956500	2434700	13158000	11307000	2051000	1855600	3433300	3706100	553940	4416600	10233000	4485100	0	3323500	3676600	1071700	0	1603600	1269300	0	15329000	4876500	2736100	1050400	716330	5931700	10591000	3935900	30472000	13228000	14808000	12121000	0
0	0	0	0	0	0	0	0	5039500	4783400	3746400	15024000	20877000	5262500	5015400	2327900	8881800	3447700	11980000	0	13107000	1280200	4559100	3931100	2235500	212090	4064200	0	3632100	0	9798600	0	1205800	0	4345700	2783600	4402800	21075000	5024200	5700200	16316000	3430700	4976700	9863500	6392500	34818000	21423000	8759600	16444000	0
29919000	554730000	81825000	568100000	75050000	194830000	49243000	15522000	92526000	467120000	1263000000	490460000	2722400000	169430000	469610000	829550000	2762700000	174190000	1424500000	7894200	2184900000	259750000	2296900000	669010000	1859100000	24808000	1867900000	26375000	149130000	65484000	172670000	16799000	21991000	15919000	835900000	532890000	612530000	1776400000	1275700000	395060000	177900000	180400000	1036800000	466850000	1363200000	1296100000	249620000	2336900000	5537000000	55090000
6109500	15915000	10673000	3971600	7642400	1133000	9841000	70145000	26684000	6250200	5889100	208530000	103000000	41344000	61220000	23385000	36675000	26832000	31763000	41119000	119910000	20955000	41137000	54916000	22901000	6936800	37627000	26221000	34723000	46823000	53077000	1055300	1364800	2742100	23724000	55046000	27099000	189820000	49187000	52196000	35034000	61429000	52505000	96352000	45091000	356260000	83339000	199240000	159230000	1697000
0	1345400	392460	2957500	1726100	4163700	1405700	6260100	15485000	558380	768130	58949000	59353000	22696000	23559000	5541600	8108200	6806200	14998000	1935800	69969000	8360000	9601500	25198000	10977000	1993700	12551000	4679900	20170000	15292000	24544000	0	649890	0	0	13669000	8048100	90548000	17607000	18673000	15466000	38062000	29566000	67742000	25493000	170210000	47799000	84846000	81729000	0
0	0	0	0	0	0	0	0	0	1899700	0	0	0	0	0	0	0	0	0	0	0	0	0	0	0	0	0	0	0	0	0	0	0	0	0	0	0	0	0	0	0	0	0	0	0	0	0	0	0	0
0	0	0	0	423560	0	0	0	0	34933000	0	0	0	0	0	0	0	0	0	0	0	0	1327400	0	0	251820	0	0	0	0	0	0	216610	0	0	0	0	0	0	0	0	0	0	0	0	0	0	0	0	0
0	0	0	0	651630	0	0	0	2170900	0	0	20420000	21808000	2281700	3052600	1424300	3509300	2098800	1800100	0	14860000	1161900	6885700	6054100	938760	106290	750710	0	2178600	0	3812100	0	837780	0	2582400	2671500	484280	13610000	4855500	7176500	6593000	2596400	4660800	14776000	5555800	64916000	20632000	27697000	21970000	0
0	0	0	1372300	0	865090	0	0	0	0	8840700	5070200	897610	0	0	646890	2540100	376960	0	0	0	0	0	1258200	1211000	0	573680	0	0	0	0	0	0	0	0	0	0	1589800	1529600	2036200	1022700	0	840130	0	2424400	14179000	4588300	11140000	9110100	0
0	0	0	0	0	175330	0	0	0	0	0	4065000	2082600	241170	765780	0	2016000	600720	1175300	0	432150	289790	2102700	4270800	0	0	0	0	0	0	0	0	0	1319200	0	0	0	10075000	624740	1693500	705800	0	0	0	0	12284000	1898600	16691000	11563000	0
0	322150	0	0	0	1052500	2261900	0	4311000	660050	973120	33997000	19273000	550130	5938500	6654700	6504000	4467200	5634700	0	26274000	0	12308000	13686000	7893000	0	6556200	0	8165200	12348000	7581400	725940	953690	0	3946900	7022900	10321000	39119000	13435000	9806700	10365000	0	6656500	4957400	7507700	36835000	12166000	45348000	33113000	608900
1603400	2338400	3764700	0	5174300	1175100	8439500	0	6116600	0	3106800	10518000	14351000	506260	2438800	0	6976900	1111500	14713000	0	2672300	0	14569000	1953700	2639000	0	3421200	0	9147600	0	3796800	1005800	0	0	0	0	12902000	3216800	2014000	1849300	6698300	438760	9077900	1348700	5588100	12418000	8149700	6636400	6718300	0
0	0	0	0	0	0	0	0	0	0	0	0	0	0	0	0	513960	0	0	0	0	0	0	0	0	0	0	0	803360	0	0	0	0	0	0	0	1173200	0	0	0	0	0	0	0	0	0	0	0	3326300	0
0	0	0	0	0	0	0	1996800	1070200	0	0	12536000	12238000	0	1544600	1016300	2992500	0	3715500	0	7366200	1067100	1018500	608990	1065900	0	0	2683100	1493900	0	3885000	0	538920	0	0	2369400	979520	2297400	602130	1946800	2722800	2755500	2284700	5934500	3992900	29510000	7871200	13103000	14263000	0
291150	0	0	0	0	0	0	0	0	4871300	0	16767000	27152000	4677000	1699800	3171000	8047500	5489300	10067000	0	17333000	5034600	6156000	9585500	6388200	0	6337700	0	4459300	0	2342000	0	2212200	0	5058400	10545000	2184700	27592000	8793500	9247200	11605000	2770500	4689500	13167000	6696300	43723000	9323000	39043000	39970000	0
0	668090	0	505230	0	0	0	5899200	0	0	0	20716000	0	0	2489100	0	0	2029700	0	0	1515200	2695700	768570	1255200	0	0	0	3598100	0	0	0	0	0	0	0	2525200	0	10560000	3441900	586560	0	3016800	3171600	1310300	0	46046000	0	30569000	15517000	0
0	0	0	0	0	0	0	0	0	0	0	6272700	4229900	2772400	1501800	0	0	0	0	0	1253200	776160	0	2571000	0	193830	0	0	681330	0	0	0	0	0	0	2289700	1027200	3423200	0	2024000	5088100	0	1049700	2721100	2257500	13836000	3696600	6088200	2715800	0
0	0	0	0	0	0	0	0	5511300	5376900	3364700	37128000	26128000	4431000	8206500	8053200	9872700	750900	7426700	0	28978000	4526300	7725700	21089000	7791900	545930	7510000	0	5979900	4396800	10546000	0	0	2831500	8291800	5637100	4901300	27307000	10335000	12547000	5145700	3364000	8415600	14019000	8823500	32791000	13164000	40338000	24929000	0
0	1210900	0	0	0	0	0	0	4897900	3707100	0	14444000	15682000	3852700	4612500	2405200	5018200	860970	3886800	0	16208000	1296700	2142900	7875500	5595500	100330	1517800	0	4971900	0	5192500	0	501030	0	0	4399300	3296800	11588000	4088200	3062200	2325500	4462200	4083900	13180000	5591300	29753000	9620500	18708000	16111000	0
0	323670	0	0	0	0	0	0	0	0	0	6188000	3635200	696030	458470	0	2932100	1300800	1457500	0	3151500	560370	2365200	2480600	0	0	0	0	0	0	0	0	0	0	0	407740	0	6108600	2317900	1564100	0	608360	1861800	1010100	693060	14221000	2225100	10582000	7916500	0
0	0	0	0	0	0	0	0	0	0	0	3426100	0	424730	0	0	0	0	0	0	1364900	456110	2065900	827740	0	0	0	0	0	0	0	0	0	0	0	0	0	2325000	1304300	0	0	0	1116300	0	0	2992600	0	2431500	3125900	0
0	0	0	0	0	0	0	0	0	0	0	986670	699620	0	0	0	0	0	0	0	0	0	0	0	0	0	0	0	2234000	0	0	0	0	0	0	0	1257600	0	0	0	0	0	0	0	361060	1444200	1392600	0	0	0
0	0	0	0	0	0	0	0	615230	0	0	5095000	3350200	0	0	724320	0	0	0	0	1210400	637140	0	0	0	0	0	0	1330000	0	1097000	0	740930	0	0	775320	0	1785300	517830	775670	1844200	2390100	1560200	2770500	0	7782000	0	4616700	1177800	0
25657000	67242000	32899000	28578000	27999000	7102100	39128000	112670000	165640000	23288000	15095000	561490000	523260000	149960000	218230000	43822000	117150000	79926000	128710000	15579000	486390000	55130000	149450000	275560000	170190000	9303000	112880000	33885000	178780000	223320000	264460000	2065300	3687600	49697000	8520300	104960000	89517000	421900000	163850000	296870000	350890000	199500000	319100000	389280000	276370000	1199800000	435220000	540580000	483140000	11546000
16780000	42953000	22245000	18386000	18268000	5178700	24707000	89742000	154250000	83760000	67470000	830970000	608170000	168190000	228170000	149830000	396140000	148050000	222120000	34125000	490700000	148920000	325960000	262070000	136290000	31144000	253080000	72475000	212920000	116460000	219760000	13814000	23827000	30517000	111970000	309460000	167020000	850910000	262430000	231080000	226660000	156970000	258220000	335710000	202040000	1497200000	342940000	875750000	780600000	17184000
0	1208100	0	1091000	0	759740	0	0	0	0	0	0	0	0	0	0	0	0	0	0	0	0	0	0	0	0	0	0	0	0	0	0	0	0	0	0	0	0	0	0	0	0	0	0	0	0	0	0	0	0
0	0	0	555970	1573600	472930	265170	2094000	11403000	1287100	3947500	55625000	38082000	5698600	11934000	9132400	19134000	10465000	16538000	0	30849000	6201900	18194000	6112400	7516800	399030	15608000	0	6381800	27347000	16080000	756160	2096600	2997100	519170	4873400	7851000	29985000	11416000	18850000	25230000	11234000	12204000	18725000	13127000	77007000	19701000	50265000	54637000	0
0	0	0	0	0	0	0	0	0	0	0	6191300	3812700	0	1335500	0	0	1479800	0	0	0	507230	0	744190	552850	0	0	3009200	0	0	0	0	0	0	0	1702100	0	1460500	512060	0	0	4911500	976000	2527900	2131700	10141000	2158300	4097900	1343300	0
9247500	11406000	10692000	7809200	6223300	32593	6040300	64493000	33497000	4409400	8375900	210430000	170500000	45113000	59828000	27502000	55459000	15534000	33221000	10339000	123460000	18099000	43873000	67339000	35633000	2834500	48409000	33960000	42604000	35744000	57341000	264580	248490	2652200	0	49959000	31775000	126550000	46782000	25998000	36729000	48500000	66450000	125040000	72319000	351380000	160800000	184010000	183780000	2083900
0	0	0	0	0	0	0	0	0	0	0	7239400	0	0	580900	0	0	301880	0	0	0	0	0	0	0	0	0	0	0	0	961310	0	0	0	0	1641200	0	1467900	0	637810	0	442140	536240	0	0	9937400	1459200	6521700	4729900	2139000
559100	3704100	3515700	3298700	373100	0	0	2381200	1422000	0	0	10078000	0	0	0	0	0	2104500	2907800	0	828060	708150	8540900	1060300	0	281050	4475300	0	0	0	707740	3845700	1709400	0	1690100	2576600	0	5167700	3545200	3212300	0	3727000	1250500	0	0	26015000	901430	10465000	5718600	1968600
712110	13572000	9643400	8239000	838650	2918600	14301000	47667000	56461000	50862000	36899000	328980000	238640000	67113000	82939000	64953000	134240000	73666000	167630000	793330	141470000	43805000	27283000	96787000	49901000	1910100	81547000	17743000	74250000	9816700	78312000	0	0	10377000	63568000	93402000	56434000	67979000	64321000	143890000	178450000	116710000	122670000	160390000	80622000	482160000	25850000	95233000	224260000	8649500
2859700	35139000	17341000	17617000	5974600	24838000	0	311050000	26052000	64631000	57584000	859870000	292830000	36437000	94882000	66841000	190130000	108750000	46281000	4158700	186160000	130570000	464020000	76244000	32238000	45617000	108740000	205210000	70761000	43600000	19631000	43065000	317740	13171000	6777400	438580000	105780000	814020000	100920000	30012000	6893900	512780000	471570000	217640000	77719000	1022600000	112410000	1085600000	922820000	106150000
0	0	3952900	1445600	1409500	819320	16101000	0	7506800	0	2948900	19113000	22368000	2900700	7815400	2423500	10676000	2280200	4380500	2257300	11055000	1740200	17932000	6568100	4524100	408040	11257000	1743500	7263900	5280300	14285000	0	555780	3801600	0	6549300	5103200	22446000	3954800	5657400	10215000	10504000	9996400	13197000	7644900	47377000	15199000	31056000	26006000	0
94752000	218570000	132820000	180380000	98781000	57020000	36748000	111190000	475460000	128430000	136590000	1809600000	1684200000	534570000	638660000	433710000	859980000	459850000	767400000	74162000	1835700000	341220000	787150000	1171600000	638250000	71752000	874820000	56957000	596820000	265680000	575260000	11306000	46383000	161480000	238070000	567320000	372080000	2333500000	851060000	852630000	1003500000	402100000	804560000	1018800000	749610000	3618800000	1503600000	2397400000	2253200000	63147000
5586200	7317300	6987100	0	8343500	0	8642200	196030000	49624000	14756000	3999000	253060000	164790000	58204000	93041000	29900000	57661000	35271000	32814000	35529000	117050000	27675000	55023000	59058000	24134000	3067900	29977000	145960000	57920000	106430000	84815000	1780800	1800200	6593000	2227200	112860000	54731000	183140000	53312000	33942000	53389000	120780000	107330000	134400000	69115000	453630000	104170000	259860000	223120000	3935800
26785000	77276000	64285000	186900000	37118000	47093000	24198000	1448900	48516000	244670000	159270000	292590000	265060000	122450000	87415000	218590000	545790000	160210000	238310000	3374200	560670000	107620000	459280000	320760000	190410000	16265000	227630000	0	99595000	20816000	69824000	1830200	27079000	0	59719000	134080000	73499000	650890000	327100000	255140000	165700000	60963000	121850000	109460000	96980000	530650000	216480000	660150000	639150000	8680200
9770900	24720000	26091000	26863000	15408000	11776000	12211000	13148000	32264000	91504000	36067000	319460000	295850000	105870000	120820000	108050000	227550000	105780000	153870000	3897000	426520000	68626000	173970000	372900000	178530000	16479000	139660000	4295700	115780000	14082000	58658000	4907600	5346100	3972700	61268000	133410000	82936000	506870000	163440000	121950000	141850000	31289000	69946000	110870000	146740000	895490000	269000000	750240000	594410000	4665600
11121000	21248000	19759000	2549400	15320000	2906100	63425000	183750000	84639000	22813000	22727000	344920000	270350000	123660000	145230000	25461000	91682000	49207000	72571000	58695000	269980000	42887000	162110000	121090000	46652000	9132100	87280000	67305000	92178000	201590000	231490000	0	14789000	5286400	16375000	139920000	75533000	350530000	96249000	81158000	225970000	144120000	216530000	207000000	138150000	752590000	206820000	479760000	347890000	3702900
0	0	0	0	0	0	9102000	0	0	0	0	0	0	0	0	0	0	0	0	9935000	0	0	0	0	0	0	0	0	0	0	0	0	0	0	0	0	0	0	0	0	0	0	0	0	0	0	0	0	0	0
3573800	16531000	12741000	14575000	9817400	6131700	3166300	0	9426800	11591000	4204900	63071000	60235000	20792000	27103000	10259000	19899000	15602000	24756000	0	40544000	16148000	29678000	42385000	16411000	3056200	31017000	0	21185000	0	16724000	0	0	0	3696200	32545000	18798000	122430000	24949000	16995000	18042000	14621000	21369000	27778000	18064000	213620000	13727000	106980000	97768000	0
502490	0	0	0	0	0	64988000	2115500	1046400	0	2092100	1101200	2171800	2494100	0	0	0	0	0	7645000	0	0	0	0	996260	0	0	0	913950	5008100	6799100	0	0	0	0	0	3187300	0	0	1845700	4280200	952270	528680	3680800	2142400	0	1016200	0	0	0
793260	0	936610	0	1561400	0	0	0	4505300	5033800	0	8290400	13874000	6400800	5367800	2206300	11287000	0	3880800	0	5305900	0	0	5508300	1969300	0	0	0	3050300	12800000	11092000	0	5966500	0	0	21071000	21922000	0	556320	4244200	3745600	22850000	19963000	8181300	4136000	1806500	1634000	6884400	5264300	0
15940000	42663000	51391000	21584000	26364000	64432000	9438100	0	20745000	1384600	18283000	46138000	54641000	4171100	25147000	4192700	42809000	10945000	35903000	2233400	47716000	5506000	148580000	11149000	32593000	567900	27231000	0	21688000	0	14146000	0	58595000	1879200	78216000	16654000	32078000	28698000	22436000	12416000	131580000	5318200	31582000	12466000	33909000	72114000	40575000	46695000	80950000	0
22276000	64350000	55261000	40321000	30151000	17265000	13707000	549920000	169020000	69010000	44317000	954540000	490870000	176470000	446740000	105130000	294850000	165430000	164370000	53722000	553280000	210540000	439480000	448740000	178000000	29706000	269770000	308230000	212630000	194520000	252500000	913770	2280200	38296000	99876000	304670000	83861000	1025600000	304060000	322080000	237450000	302870000	451280000	289170000	238480000	2581400000	449700000	1465000000	1129200000	19023000
0	0	0	2483500	0	855230	0	0	0	0	0	0	0	0	0	0	0	0	0	0	0	0	0	0	0	0	0	0	0	0	0	0	0	0	0	0	0	0	0	0	0	0	0	0	0	0	0	0	0	138940
0	0	0	0	0	0	0	0	1618700	0	0	4435100	8870200	6440700	6660900	0	0	706190	0	0	7075300	291650	0	4021400	2680200	0	0	0	4838300	0	0	0	0	0	0	0	0	6809200	467510	3958800	4632400	1503800	3625000	6226100	4202600	27200000	3586600	10884000	10010000	0
805150	3209100	161980	66751	1043900	28829	0	0	586620	0	1164400	0	0	0	0	0	0	0	0	0	0	0	279770	0	0	0	392930	0	21090	0	0	0	132390	0	0	0	0	0	248190	0	711960	0	0	0	0	0	125790	0	0	1493000
668400	2068300	0	0	0	0	13610000	53737000	14806000	0	0	72534000	36468000	21179000	54517000	1453700	7727500	3651300	1870800	3825000	36043000	6510100	3867100	37451000	7097100	423440	3724100	32115000	8812300	20582000	16241000	0	0	0	0	25814000	9533900	73037000	12624000	10478000	3645700	10205000	18710000	27267000	14791000	178930000	27332000	102730000	80785000	0
0	0	0	0	6634100	0	699470	0	0	0	0	20138000	14796000	1577500	3051500	0	0	2372700	5441100	0	5233400	424570	0	3596000	959940	0	0	4465500	6424100	0	0	0	1192900	0	0	2294700	3570900	3346900	0	2622800	1153500	743460	4455500	2989000	5081700	24212000	2927500	13282000	12780000	0
0	0	0	0	0	0	0	0	0	6551000	0	0	0	0	0	0	0	0	0	0	0	0	0	0	0	0	0	0	0	0	0	0	0	0	0	0	0	0	0	0	0	0	0	0	0	0	0	0	0	0
11311000	11770000	11123000	18036000	13213000	11108000	30387000	3463000	5512400	0	2428600	7816400	17860000	2794600	2458500	1355900	3528200	2592400	5352200	602830	21841000	278690	3753200	11753000	10732000	0	2245600	0	4636600	2537800	0	0	1065300	0	2557900	10994000	8334500	4329100	2456800	855260	3823200	0	1079900	7182600	10719000	49044000	22670000	16573000	20519000	0
0	0	0	0	0	0	0	0	0	2371100	0	0	0	0	0	0	0	0	0	0	0	0	0	0	0	0	0	0	0	0	0	0	0	0	0	0	0	0	0	0	0	0	0	0	0	0	0	0	0	0
28290000	64149000	39738000	20334000	24042000	11752000	38746000	796730000	192840000	53732000	34978000	934130000	603230000	254320000	332240000	78806000	140000000	56463000	34624000	229400000	600760000	116300000	164790000	333920000	142910000	38946000	326190000	625870000	216380000	444780000	288250000	0	8019300	9261200	10395000	263140000	121130000	1087900000	346900000	58014000	24916000	387880000	236620000	571760000	325440000	2031900000	544370000	1096200000	948820000	10099000
1316100	4180400	2604800	1062800	2372400	0	2016200	6208100	6153600	1499000	0	62783000	40730000	23313000	37372000	6544800	12629000	12097000	11388000	763540	43070000	8042900	9125200	39510000	13483000	389560	8017600	2193200	15371000	23654000	22883000	1759800	0	1232800	369660	21761000	8291900	64359000	20134000	15381000	14700000	22333000	40343000	37000000	20117000	141870000	36380000	80641000	60062000	995110
17261000	83037000	52659000	66314000	52877000	18112000	22353000	21220000	139150000	193270000	77443000	803480000	633850000	208390000	243620000	124830000	207050000	224410000	150200000	8575500	514080000	180990000	199510000	446270000	198930000	22107000	187660000	1737000	166630000	16407000	218100000	6115200	34385000	0	3257900	321870000	212360000	804740000	272380000	259640000	75860000	172670000	283920000	408120000	245570000	1983500000	444220000	1057400000	965070000	44534000
25337000	40949000	16401000	20174000	24212000	8024400	23844000	25260000	88774000	52255000	27829000	360960000	364860000	109070000	113820000	63549000	166280000	174540000	213750000	12659000	226360000	111510000	127580000	142020000	106950000	9005200	104300000	6587800	120320000	99396000	91314000	3585900	16613000	1468800	18186000	142890000	91092000	285190000	95265000	254580000	104310000	224180000	166140000	292680000	81188000	616280000	263010000	333520000	341440000	36031000
2640500	8479900	6648000	3558900	5234100	0	2319400	7716900	32715000	4218000	4033700	174430000	127500000	53492000	69782000	32021000	72480000	27921000	60381000	0	133480000	25992000	68186000	97265000	54134000	1928100	43073000	8494800	42966000	15059000	45181000	1848700	1427500	1956900	20390000	54834000	26812000	157120000	55290000	84688000	62577000	38213000	64483000	108130000	76259000	362590000	115310000	213970000	154540000	3852600
3106000	3304100	7636500	4289300	4863800	16609000	12454000	26437000	22095000	138790000	74867000	36589000	25173000	30541000	19246000	8366200	14210000	5999600	18590000	934960	36228000	0	5270900	88027000	8075000	3717400	25850000	43234000	25392000	65218000	51406000	0	0	9889200	0	108420000	51633000	39704000	8568200	10169000	7575500	3049300	5124000	40474000	2386000	32065000	3457900	98472000	80889000	8493800
0	0	0	541530	733300	1449700	0	0	1185900	0	0	1253300	1835400	1226100	1447900	0	0	0	1973300	0	3790400	0	0	4277300	1264800	1114400	4346200	0	0	0	0	0	0	0	0	7323700	2971200	4611900	398070	0	1688900	774310	2099300	2210500	1735200	7147900	0	751420	0	475350
0	0	0	0	0	0	0	0	0	12389000	4366400	0	1748600	3033500	0	2611300	3009300	1126900	0	0	1105300	0	0	5911600	0	107440	0	0	0	0	1619800	6044300	4801000	5413900	4119500	9392200	697790	3475300	0	0	4554600	886370	0	927220	0	4278700	0	9671300	3848900	0
0	0	0	0	0	0	0	0	0	40027000	19461000	4704100	1163000	2764400	3735200	5770400	4005900	3742100	0	0	22946000	1476600	1298400	86842000	8347000	621820	6061200	59084000	21392000	62637000	32127000	818630	0	2687800	0	91298000	16500000	75398000	16876000	3033700	927130	0	0	26272000	1592600	11551000	806190	963370	0	111930
0	0	0	0	0	0	0	0	0	0	0	0	0	1033500	1303000	211200	2209700	0	0	0	0	0	0	1575300	806590	0	1532400	0	0	5618500	0	1759900	0	0	0	7263300	0	5591800	405640	0	717650	0	0	892360	0	1644200	0	5014800	529370	461720
0	0	0	0	0	0	0	0	0	2959200	535660	10627000	1049600	6255700	714830	0	896680	1484900	0	0	0	0	540180	7945700	0	0	0	2956700	587490	8195500	1248400	0	0	0	0	8088800	874430	0	0	0	0	2815000	7871700	816480	0	0	0	5819900	2402200	803600
0	0	0	0	0	0	0	5343900	3450100	17006000	2461000	3474700	1310700	4483000	923820	7082300	6934900	5963300	5488100	0	1163900	0	0	11540000	0	139490	1001400	5440800	0	5610800	4426900	0	2164200	0	0	25087000	5312500	5349400	0	0	1086300	0	0	0	0	2946300	499150	10167000	4022600	1604600
0	0	0	0	0	0	0	0	0	0	0	5063400	0	1723500	33435000	0	0	3748400	1698400	0	0	0	0	0	0	0	0	0	0	561610	0	1550200	0	0	1266200	3942300	0	0	0	0	731070	0	0	0	0	0	0	0	0	0
0	0	0	0	0	0	0	16208000	0	33206000	11903000	12403000	744020	710540	0	0	0	0	1539700	1636200	3693300	0	0	32990000	1787000	214150	4131100	8366400	0	4914400	2691400	0	0	1191800	0	34107000	1366500	44958000	9350000	2941100	0	5042800	1497900	2054900	0	5590100	0	21451000	8532100	772410
0	0	0	0	0	0	0	62437000	15837000	30336000	14663000	5579300	1029700	6482200	0	2525700	3924900	1610700	847850	0	3788300	0	0	16284000	5996400	1025300	6266900	12576000	8754700	33319000	22931000	317620	0	4517500	8284300	18240000	5961200	21194000	5196600	3081400	4280100	0	0	3954800	1747400	9439200	0	23412000	18954000	2937700
0	0	0	0	0	0	0	0	0	0	0	0	0	0	0	0	0	0	0	0	0	0	0	6028700	0	0	0	0	0	0	0	888530	0	0	0	0	0	14242000	876560	0	0	0	0	0	0	0	0	989230	709170	1687400
0	0	0	0	0	0	0	0	3444400	21005000	10732000	9077100	1411200	4115200	3002200	2057500	10306000	3914200	6473700	0	7541800	0	0	2090200	0	0	5209000	0	5470800	28538000	14146000	0	0	4774100	0	26528000	8350300	11289000	706120	1013200	3138000	3576800	4473200	3624000	1115000	0	0	6161900	9135200	536210
0	0	0	0	0	0	0	0	0	10242000	4182800	2556400	816080	6915400	0	2632000	5940600	2435300	2546100	0	1881300	562340	544700	15463000	0	0	890750	2072000	1725000	17542000	1482900	0	0	3420400	4321500	20912000	4337200	13081000	2193100	1502200	0	2040400	1627600	4792800	495980	4032600	0	10293000	815300	3839300
0	0	0	0	0	0	0	0	1067200	7389000	1103900	8121000	1215500	2056900	782830	0	1271400	1527800	0	0	0	0	0	12328000	0	0	933960	2709000	348180	13272000	5096900	0	689490	0	0	5867100	999370	7115900	0	0	0	1011800	3004500	2436100	0	3539900	0	8468300	3123800	591070
0	0	0	0	0	0	0	4501500	476810	5771000	6464400	1559600	1798200	671010	5066100	4512200	1810300	3719600	8024400	0	3672100	919470	1344400	6293400	1741500	418680	6687500	7605600	0	3778900	3305300	0	0	0	4632600	33239000	13706000	6666900	1502700	1288800	0	6747600	2174200	1457500	1103600	418910	410500	4814200	5424300	4137600
0	0	0	0	0	0	0	0	0	0	0	0	0	0	0	0	0	0	0	0	0	0	0	0	0	0	0	0	0	0	0	0	0	0	0	0	0	0	0	0	0	0	0	0	0	0	0	0	0	0
0	1452200	1090700	0	0	0	0	19311000	0	0	0	23461000	3648300	5671600	9931400	2466800	8697000	9533500	5521900	1541100	14844000	423540	2416700	30591000	6259200	740520	14591000	45220000	3309700	15833000	0	528300	0	0	0	91954000	6138800	18404000	6894400	5782800	906220	9605300	12338000	7823100	0	10150000	725320	10460000	12080000	10053000
0	0	0	0	0	0	0	0	0	3391000	1137000	0	0	0	0	0	0	0	0	0	0	0	0	2443600	0	0	0	0	0	0	0	0	0	0	0	0	0	0	0	0	0	0	0	0	0	0	0	2711800	900570	0
0	0	0	0	0	0	0	0	14148000	42194000	33252000	2595300	1467600	0	771030	7519300	11643000	2392000	10277000	0	7976200	0	0	14467000	4605400	958920	11715000	0	12612000	17032000	12889000	0	0	13561000	0	13205000	13113000	13898000	7351600	8425900	6795800	1517400	0	3304200	723270	3563600	0	6608200	10599000	3059100
0	0	0	0	0	0	0	25685000	2220700	10259000	4611300	9420000	1633700	2309600	1555900	1013200	1212300	276340	1871200	0	3292800	0	0	14469000	2328800	1189400	9023900	20235000	4455900	5949100	5278700	0	0	0	0	16520000	5489300	19484000	2727500	933040	842840	412000	629590	4209600	962370	8223200	0	4474700	1582400	3429700
0	0	0	0	0	0	0	8832100	0	5812800	5019500	3387700	0	3988700	0	0	0	3954900	0	0	0	0	0	2700200	739400	0	0	2427700	0	15095000	7242500	0	0	15405000	0	0	1487800	2342600	0	2512400	0	0	0	0	0	0	0	396130	1094600	0
2707300	6361300	14442000	1416500	4208300	2398700	11860000	121960000	28343000	31213000	6088100	139580000	46952000	297010000	124870000	47125000	50062000	103700000	61544000	5059000	52059000	6664100	11426000	438480000	24150000	11325000	52582000	480750000	78569000	349680000	140580000	45628000	331630	91041000	12824000	478240000	85464000	170220000	26936000	69930000	45614000	144090000	118420000	160330000	18875000	210900000	11174000	99012000	53142000	26324000
0	0	0	0	0	0	0	3312100	0	32455000	8948700	11680000	2970000	1671600	2010100	0	0	4320600	0	0	6817000	0	0	30840000	805620	300090	3422300	12702000	5389900	23802000	9599200	0	0	0	0	56088000	12052000	13490000	1591600	586560	0	0	0	10432000	0	7012400	331830	24489000	18487000	0
21459000	107530000	86720000	8471200	54387000	27686000	118830000	0	42845000	0	36462000	11142000	37708000	9472200	108700000	0	41474000	5062000	45267000	13556000	32272000	0	52683000	1903100	49602000	0	28367000	0	36692000	0	17729000	0	860880	0	5199300	4327400	22926000	0	24907000	825570	16792000	0	19314000	7298100	34618000	1470800	38114000	0	60077000	0
0	1691500	1886800	0	2558500	301070	2223500	10156000	7933600	26665000	8422300	22255000	7522200	14997000	16760000	10052000	5910800	3169000	3883200	0	14576000	796860	887040	60177000	5372300	158400	9593800	23383000	13807000	63012000	25533000	662360	490970	1542000	0	90889000	18741000	12214000	1165200	4933900	3029300	12452000	9182700	8556400	719510	10771000	1150500	31398000	16534000	449260
0	0	0	0	0	0	0	0	0	2717900	0	0	0	0	0	142440	0	0	0	0	0	0	0	1323200	0	208370	0	0	0	0	0	0	0	0	0	1977200	0	0	0	661290	0	0	0	0	0	367110	0	1292200	691170	267650
0	0	0	0	0	0	0	0	0	13114000	0	5393000	0	2756900	1218200	546490	0	1145100	2008400	0	0	0	0	27640000	579080	0	2552400	4850900	0	8220600	5336300	6694800	0	7237600	1636400	19299000	2204800	11776000	0	0	8511200	1678100	0	8299800	707620	2678600	1146400	3283000	780430	1685200
0	0	0	0	0	0	0	0	0	0	0	0	0	0	0	0	0	0	0	0	0	0	0	0	0	0	0	0	0	0	0	0	0	0	0	0	0	0	0	0	0	0	0	0	0	0	0	0	0	0
1412400	3903600	3526000	379920	3655700	1095700	9461300	0	2580900	1369000	938460	1719400	1481000	3281800	4028500	0	0	0	0	0	0	0	2091000	21370000	1595700	0	1803400	0	0	0	3647400	966820	0	0	0	0	1770800	1919500	729060	0	0	0	0	3118100	4346600	10472000	2612400	0	606760	0
4447200	24252000	21427000	2774000	12048000	8570600	30104000	0	9729100	1140400	1215000	821340	1501600	784500	26452000	0	7732200	3746100	2416600	3557400	2398400	0	8894700	545490	1998100	542100	3834300	0	6387700	0	787500	0	0	1990100	0	0	5554700	0	155300	0	3269900	0	0	0	4506100	0	1085400	483390	1782500	297610
1463100	10118000	6027600	2261200	4044100	2894600	8104300	0	0	0	5667200	0	4988200	0	3294400	0	0	0	0	0	6739700	0	1424000	0	2603200	0	1937800	0	1614400	0	997540	0	384990	0	0	0	1961200	0	712570	0	1086500	0	0	0	861000	0	1608000	0	9909700	0
0	0	0	0	0	0	0	0	0	0	0	0	0	0	0	0	0	0	0	0	0	0	0	2266600	0	0	0	0	0	0	0	0	0	0	0	0	0	0	0	0	0	0	0	0	0	0	0	0	0	0
0	0	0	0	0	0	0	6326700	2982200	14397000	11867000	7954200	1657900	394870	0	1062900	1592400	1933000	0	0	3497400	0	272630	2694600	1003000	315400	4849800	29436000	1616000	9821800	1101900	0	0	0	0	7621400	3196700	5429200	1965800	296920	0	729030	0	2067600	1424900	3098700	1409900	1383400	643720	0
0	0	0	0	0	0	0	2830700	0	5721500	4188700	2970200	923190	3193600	2125100	1401700	3674100	0	0	0	0	0	0	7876100	0	0	0	3493500	0	4075600	6765100	0	0	0	0	9572000	0	2908500	0	0	0	0	0	1155700	0	2012400	0	2947400	2510800	0
377040	0	0	332870	1099300	439120	0	8407100	701160	6853600	6588000	1142000	0	0	0	0	0	0	2884600	0	9513500	0	0	1483300	0	0	0	0	0	2354500	1418000	0	0	0	0	5139000	1120800	0	644020	0	0	0	0	0	0	0	0	0	0	0
0	0	0	0	0	0	0	0	1585300	2012300	490500	2348700	949630	1703000	1648600	583350	0	0	0	0	1259400	0	0	4834000	0	145570	947800	0	0	0	5086700	0	633810	2273100	2217700	17462000	3901100	1009000	0	0	0	0	1143600	1429300	0	230830	0	4532200	600980	0
3408400	4058700	4537000	1787900	4633400	2713800	3412800	0	0	0	1130000	9224700	6679700	26774000	16777000	11885000	17208000	7785800	9642700	657430	0	0	0	43137000	23336000	0	1892100	0	4342900	9607400	16871000	6269900	4867000	0	4875800	26499000	8387300	9567000	2851300	45228000	35154000	5728200	2853700	86926000	38661000	10627000	1584100	29044000	17899000	9209700
0	0	0	0	0	0	0	5289300	1571300	9705300	7139700	1708000	0	0	0	0	0	0	0	0	0	0	0	3350600	621010	100090	3144500	0	0	0	0	0	0	0	0	2267100	2199100	0	0	692050	573190	0	0	2199700	0	0	0	3235700	1780200	1610000
0	0	0	0	0	0	0	37568000	12511000	40166000	27305000	4335200	2409100	904540	774240	1135100	423440	1200400	3992600	0	9101000	0	159130	52799000	4141500	1237500	19513000	25192000	10870000	23416000	13353000	1397500	1983300	2910300	5431300	23033000	7591200	21594000	4382900	3526500	7364100	256390	465270	15733000	6031300	9744600	399050	15343000	11026000	5999100
0	2162100	3681200	0	0	0	1064900	521310	281090	9741700	1924300	12675000	1165000	5997000	393270	1293100	1442400	1567400	833330	152270	0	0	2320800	18642000	0	69309	608950	5108800	6376800	24224000	5470100	0	0	685180	1294300	17404000	4665400	9507200	0	953980	1090400	3108000	3252500	7133100	0	2052900	0	10437000	5214400	907430
1787400	2635500	4027800	0	4175900	884620	5737400	16576000	6382400	42712000	14233000	72578000	50885000	36962000	47745000	7884800	17652000	10886000	18172000	0	7761700	440690	5479600	39652000	7936700	452050	14294000	29664000	23581000	46627000	13489000	4966500	6830900	5294000	2488000	75790000	23418000	51871000	9422100	9917200	20273000	28490000	21510000	47453000	26062000	15697000	6301500	27176000	20515000	13081000
0	0	0	0	0	0	0	0	0	0	0	2597400	1794000	3719100	2011200	6758100	7134700	8762800	5604300	0	0	53475	1323300	0	0	0	0	0	0	5200400	0	0	0	0	0	39950000	9161100	0	0	1687600	0	9800800	5064500	0	0	771050	0	5987400	1182900	760440
28990000	55639000	54568000	8284700	38160000	25522000	32979000	0	33423000	0	21662000	0	16995000	0	24047000	465090	69251000	0	99191000	1837100	13862000	0	123980000	0	28249000	0	27701000	0	41686000	0	48513000	0	6550200	3832200	11943000	0	48284000	0	15852000	0	114730000	0	19675000	0	17435000	0	23205000	0	22203000	0
0	0	0	0	499530	0	0	4613400	3021200	9937400	1853300	5387400	2862500	15032000	3034100	2576400	2441900	1698800	1542500	0	4887000	0	0	26835000	1802200	0	1914000	2782700	2061700	50116000	26261000	0	0	0	0	40954000	11800000	11561000	542900	2059400	0	0	3353200	6600600	4688400	0	0	14767000	6521600	0
0	0	0	0	0	0	0	0	0	0	0	2534700	0	0	0	686230	0	0	1631100	0	724900	0	0	3539100	0	0	0	2421400	0	8590500	3088800	0	0	0	0	3678900	1910300	1443700	0	390900	0	2989200	0	1042500	0	0	0	2552600	1544100	737030
0	0	2370300	0	2372100	765400	0	2741500	2564000	47188000	28147000	107750000	59543000	136130000	167970000	15915000	25544000	46713000	55256000	0	39249000	209320	543920	372130000	37549000	1079300	6309900	9769400	10325000	6179000	88574000	4843100	22402000	6617300	699920	147470000	52265000	159340000	29961000	84233000	89523000	47430000	34509000	304790000	75602000	17679000	3793900	56728000	46692000	2070100
0	0	0	0	418260	0	0	0	1751000	0	0	6570300	1108500	16698000	9404400	3842800	1603700	2970200	2832800	0	1498100	250900	0	13578000	1540300	63751	773330	911230	0	4310900	6429300	0	0	0	452790	44062000	5514800	0	0	1282900	0	10810000	9380600	5701400	428200	575950	0	9406200	2406900	445170
0	0	0	0	0	0	0	24483000	1200800	28436000	18534000	0	0	577060	0	0	0	0	0	0	4107800	0	0	4382000	1255900	403180	5546600	18133000	2649700	11182000	3654000	0	0	5109600	11215000	12120000	5155300	4471500	1262700	0	2486700	0	0	0	0	0	0	3265000	2604900	5208200
7511200	18419000	20927000	1428000	13819000	6707200	78876000	0	5474200	1437000	0	0	3767300	0	1299100	0	3345200	0	1848300	1204900	2579000	0	6908400	0	7133200	0	3152600	0	8485500	0	1555700	0	0	0	1233800	2087400	6052200	1072500	411230	0	8133200	0	0	0	10691000	0	7972700	0	8658600	0
0	0	0	0	0	0	0	3396100	0	6398700	3164900	3204900	2224300	625900	2002200	1624100	4296600	439560	12601000	0	6407600	0	0	13015000	999760	0	0	1841100	2725200	37958000	6098400	0	0	2159000	0	3166700	2925600	2667300	0	3254400	0	0	0	994390	0	5640000	456010	18448000	14314000	1083000
0	0	2299900	0	750920	0	0	6565900	4819800	14119000	2413700	16283000	12166000	26668000	9226700	8095800	0	1794500	3845600	0	7421200	0	0	49058000	6380800	0	2698400	19730000	8261500	71718000	32471000	0	0	3586300	0	90387000	26361000	10889000	1511800	680430	814960	1132200	2312200	16981000	4739400	5340200	646390	24994000	19627000	0
0	502740	0	0	0	798550	0	8833000	1005300	5079100	3370600	1192400	327150	4078500	2937200	0	1141200	1744100	0	1124800	841740	320220	721530	7210800	1278600	415840	351180	10550000	0	2493400	0	650240	0	0	0	2323700	747910	4278500	1061400	0	0	0	0	2136900	0	5699700	0	0	679500	1594500
0	970490	0	0	509370	1018300	0	8135700	0	9055900	5413900	1706500	2037800	484740	1431600	336160	1074400	2232300	2041400	0	0	0	652510	4200500	1017200	0	1486300	2246000	1678600	0	1485900	0	479100	2850900	0	6665100	1656000	0	0	1373800	0	0	0	1076400	273690	0	0	1322100	2835300	1828300
0	0	0	0	0	0	0	4621300	0	1470300	0	2386500	0	1642700	0	0	0	1566400	0	0	0	1252700	1901300	7324500	0	1246100	4288000	5122200	0	0	0	4015000	0	0	0	6389000	0	11808000	1070300	3501300	0	0	0	0	0	0	0	0	0	2055000
0	0	0	0	0	0	0	0	0	0	0	0	0	0	0	0	0	0	0	0	917570	0	0	1195900	0	0	0	0	0	0	0	0	0	0	0	3093000	1519000	0	0	0	0	0	0	0	0	0	0	0	0	0
0	6406300	8035900	1599500	7665300	4896200	102010000	0	11885000	0	6011900	19401000	23562000	12672000	27323000	2046100	27412000	4395300	8285100	5288100	3978400	0	9646200	10534000	9010100	0	0	0	2753700	0	4021600	0	839880	0	0	20462000	5552500	1244100	2539000	0	0	0	3070600	6228800	18537000	7396700	4161900	4992200	23425000	3681400
0	0	0	0	0	0	0	0	0	1566000	0	1425100	1561100	2584400	0	1517000	0	1060300	0	0	0	0	0	815480	0	0	0	569250	0	16055000	3745500	0	0	0	0	15780000	3484700	0	0	0	0	3066700	1174800	0	0	941320	0	1094100	0	0
958280	1955300	1959600	930800	1048100	947090	6113400	51644000	8383400	13507000	3012800	19037000	10413000	1328900	3765200	5768800	11844000	4592500	2106700	0	10756000	517430	3087000	28099000	3901800	538920	3318900	90355000	3355600	38800000	14580000	4312700	0	7429300	0	38802000	19262000	13570000	3127500	7516200	0	2543100	4111900	10420000	1133500	4870200	0	35038000	26984000	6379200
0	0	0	0	0	0	0	0	0	0	0	939560	0	2022600	0	0	0	0	0	0	0	0	0	18601000	230470	0	0	3556000	0	4894400	0	0	0	0	0	4573300	692490	1644700	0	0	0	958760	0	1341900	0	2337600	0	1475500	1457700	499330
0	0	916410	0	0	0	0	130310000	15078000	90221000	47750000	63025000	25744000	21422000	18437000	17900000	34119000	24392000	31903000	0	40014000	1070000	1571600	100630000	13296000	1442100	20727000	62286000	9359100	70333000	35107000	0	0	8074000	8840000	201670000	55067000	50272000	13550000	18675000	2790700	26262000	32515000	13577000	1596300	14215000	1369000	38656000	29988000	12458000
2032100	3405100	4684200	362480	2851100	0	23885000	0	2211900	0	1521700	26317000	6166300	54347000	76459000	1920600	7655100	5761200	0	1426400	5493400	481380	0	73055000	10710000	0	335490	0	5620700	4216700	16736000	0	0	0	0	28667000	14266000	13607000	4708300	1825600	1036600	1014100	2038500	128130000	48794000	121930000	13566000	11452000	6521000	1624600
0	0	0	0	0	0	0	4851600	4293300	17167000	8079700	1610800	0	0	0	1913600	0	898430	0	0	6820300	0	0	5279200	390430	549970	3488200	5977900	512640	16267000	8563500	6368700	1777000	1989800	3572400	4687300	924470	11233000	1290700	1400600	0	1090500	2203800	3282800	0	0	0	2939200	1379200	2316300
22445000	101790000	88373000	26517000	66465000	47241000	158100000	0	19651000	0	25288000	14672000	32924000	5110900	57996000	3267500	34107000	6254800	14669000	7667900	20588000	0	30689000	0	21300000	0	20770000	886430	13286000	0	10800000	0	2608500	0	8826200	6029600	33716000	0	14340000	0	30639000	0	4597600	0	26848000	0	28936000	0	28952000	0
1221800	0	987780	0	1849800	0	2111400	0	1999500	0	0	0	1765000	0	0	0	0	0	0	0	0	0	0	0	1247600	0	0	0	0	0	0	0	0	0	0	0	0	0	0	0	0	0	0	2021700	1736700	0	634170	0	0	0
8732500	19116000	16710000	9310700	16662000	18055000	30803000	406220000	243800000	418270000	168040000	182400000	143720000	121360000	117130000	50685000	175710000	49981000	119220000	12336000	201810000	11974000	49555000	550290000	149200000	10610000	66518000	198990000	96683000	573600000	367400000	8250800	16468000	110450000	15057000	572880000	408440000	298900000	69620000	94071000	131000000	55187000	64944000	143450000	97462000	113030000	25061000	351340000	326440000	50113000
0	0	0	0	0	0	4459400	8078200	3716300	1133400	1467900	0	0	1331400	0	0	0	0	0	0	0	0	0	2030200	0	0	0	8039500	3581400	0	0	0	0	0	0	0	0	3898400	0	0	0	0	0	1899200	0	0	0	1002000	1347200	0
0	0	0	0	0	0	0	0	0	0	0	0	0	0	0	0	0	0	0	0	0	0	0	3285000	0	0	0	0	0	0	0	0	0	0	0	0	0	678780	0	292800	0	0	0	0	0	1126100	0	1099800	0	0
1670600	0	3964900	0	2372000	0	6500600	5320100	7298200	20147000	4502600	8774000	3118200	3742200	1670000	2995500	3345600	1875200	0	0	8499800	0	0	5656600	1636300	342570	4955600	6594100	3612500	32593000	17386000	0	0	0	4707900	30258000	7562900	5862300	0	3546000	0	746050	0	2800600	2732600	692810	0	30216000	17229000	0
0	0	0	0	0	0	0	0	1050700	0	0	4566200	7531200	0	1990000	0	0	0	1464900	0	1102400	0	0	5032600	0	0	0	3002400	3449400	10923000	6883300	0	0	0	0	29291000	6815900	2978900	0	0	0	1106400	3790600	0	0	0	0	1266700	920170	3431600
0	0	0	0	0	0	0	0	0	2278000	0	0	0	0	0	0	0	0	0	0	0	0	0	0	0	0	0	0	0	0	0	0	0	0	0	0	0	0	0	0	0	0	0	0	0	0	0	0	0	0
0	0	0	0	0	0	0	6025800	2590600	0	0	0	0	0	0	0	0	0	0	0	0	0	0	1001300	0	0	0	0	0	4790300	769770	0	0	0	0	3405000	3211900	0	0	0	0	0	0	0	1722600	0	0	1374800	0	0
0	0	0	0	0	0	0	3932400	1180700	7215500	1496600	1136200	0	0	0	0	1220800	951890	0	0	0	344190	1219000	2242700	0	173470	1230000	0	0	0	0	1804600	0	0	0	7928000	2756900	747220	0	0	0	4101300	1984100	0	0	437190	0	5212800	2498700	0
0	0	0	0	0	0	0	40482000	9589000	44089000	21465000	9666700	3455500	3734600	4739800	2516100	4019600	817580	0	0	10073000	0	2998500	30466000	2149800	773300	11019000	15648000	6025600	16775000	12929000	0	0	0	0	27139000	11078000	17676000	2692800	2939000	1082100	0	0	6846700	0	16541000	0	19326000	9685000	0
0	0	0	0	0	0	0	3812300	5062300	29164000	6607500	29077000	4353000	26606000	11924000	5548000	3929000	7461100	7767900	0	7003200	0	0	65560000	2318500	1613600	25519000	10006000	10469000	29869000	20227000	4399100	1289400	0	0	98014000	18503000	19685000	2597200	5225500	748920	5066300	9197900	14895000	333870	38187000	309320	27116000	8448200	0
0	0	0	0	0	0	0	3687100	0	1937300	2675500	0	629390	0	0	0	0	0	0	0	0	0	0	1321600	0	0	0	3751800	1097100	6019200	0	0	0	0	0	0	0	0	0	0	0	0	0	0	0	0	0	0	0	443830
0	0	0	0	0	0	0	3903700	440860	6755000	5489200	0	621100	1122100	0	0	0	0	0	534660	0	0	0	0	869830	0	1666700	6578200	2296000	3814800	0	0	5044500	8034900	4515300	0	684030	0	0	0	0	0	954950	0	464020	0	0	237340	0	1963000
7406700	20104000	12177000	2956400	14408000	7328900	19535000	0	7596000	2702800	6821800	6725800	13724000	4971900	14197000	2327700	7268800	7633800	14115000	0	3130100	0	4591400	0	2627700	0	0	0	8160400	0	1156400	0	3198500	0	0	1182500	12969000	872170	1282700	1558900	9906900	0	6169400	3004200	11953000	974740	4393300	4913400	6120800	2167200
0	0	0	0	0	0	0	22761000	4488300	49246000	19122000	1615600	2730600	0	0	1348400	1321200	452410	1019000	0	5169300	0	0	12066000	2413800	401460	4875600	5610700	2533500	2213300	7520900	0	0	0	0	9535000	4010400	7633300	1722400	0	0	0	0	3427400	1164700	1522500	0	3196400	6598700	0
0	0	0	0	0	0	0	0	0	0	0	679360	0	1344600	0	0	0	0	0	0	0	0	0	0	0	0	0	0	0	0	0	0	0	0	0	2724000	1347000	0	0	0	1888900	368540	0	0	0	1295600	0	0	0	0
1023300	0	0	0	546350	0	395410	76422000	19214000	81085000	28055000	24561000	11845000	14133000	4454900	14378000	12680000	4222500	15579000	0	50296000	372650	0	159710000	34607000	933010	23915000	63048000	25878000	44325000	23949000	236140	1247800	0	1037300	171340000	60089000	79770000	15995000	8236700	8350400	6664000	5559600	36799000	11672000	34380000	1746500	56751000	37791000	11966000
0	0	0	0	0	0	0	7857400	1885700	2718600	0	3182200	1859800	1548000	1538400	0	1282400	0	0	0	2424100	0	0	8305400	1324000	0	0	6271000	1537400	9168000	3754600	0	0	0	0	21136000	7183000	2675400	0	0	0	0	0	3751200	0	1597700	0	8269200	7007600	0
0	0	0	0	0	0	0	0	0	14629000	7071600	0	0	1543800	2583000	0	0	657050	0	0	0	0	0	940810	0	190660	1883500	0	0	0	0	0	643560	2358900	1449900	4777900	3755200	8624900	1274200	0	0	878860	7686800	0	0	0	0	755010	0	835410
0	0	0	0	0	0	0	0	0	0	0	0	0	0	0	0	0	0	0	0	1133800	0	0	2370900	0	0	0	0	0	0	0	0	0	0	0	0	0	0	0	0	0	0	0	0	0	0	0	0	0	0
0	0	0	0	0	0	0	0	0	0	0	0	0	0	0	0	0	0	0	0	0	0	0	2824500	0	0	0	0	0	6717600	0	0	0	0	0	0	0	0	0	0	0	0	0	1595300	0	0	0	566010	0	0
1495100	3566900	6192600	589220	5775200	1047700	2891800	34877000	26722000	152240000	52330000	102020000	42432000	142020000	68927000	73140000	126140000	43850000	53994000	0	23613000	5356900	14432000	175350000	10454000	4359100	33924000	58666000	19906000	272440000	95817000	18513000	449160	9633700	0	280370000	92373000	106320000	12548000	26514000	14075000	85158000	86166000	79301000	10986000	69136000	8871300	172330000	109790000	10859000
2538000	2777800	4924100	1940600	2249700	4543600	13499000	36880000	29926000	179610000	67738000	146020000	68722000	132200000	99368000	57158000	106110000	79525000	99054000	0	28339000	7704800	17927000	176100000	18035000	7928500	41334000	36490000	23121000	114180000	150780000	24521000	2045900	64814000	8977500	393980000	114550000	154770000	25502000	34372000	41793000	143920000	126200000	87647000	27458000	65371000	4891400	217640000	142960000	17342000
350040	1219100	1211200	0	875840	0	1304900	1118400	2795700	25995000	9672200	21575000	8144400	14555000	7699400	12799000	7136100	9942300	912150	0	4637100	1843300	1494400	35609000	3060600	1420200	8400300	6456000	2722000	30102000	20534000	4589700	0	2507000	0	55828000	13182000	25398000	3814200	3618500	3075100	11157000	13739000	11716000	2021800	9687100	679080	31046000	12623000	3662200
0	0	0	0	0	0	0	1196100	0	0	0	927580	0	46435000	33132000	0	0	7146500	0	0	0	0	0	1253400	0	0	0	372830	0	7195800	0	0	176050	1722100	0	27453000	8287100	0	0	0	0	0	0	4359700	0	0	0	430480	240110	3478400
0	0	486530	0	0	0	0	9629300	2289900	38356000	21815000	29173000	78724000	101010000	21081000	89376000	140520000	39948000	3405200	0	21977000	717570	9902200	24086000	16799000	169770	9971500	17061000	46284000	312090000	192620000	832350	0	94405000	1840800	10857000	1234400	11570000	5743300	4454500	58421000	51901000	90124000	83429000	0	823820	0	18789000	28680000	1919100
0	0	0	0	0	0	0	0	0	6413900	4062600	560990	0	0	0	0	4443100	2841400	4472300	0	0	0	0	16003000	4484100	0	0	0	0	2555900	7452700	0	0	0	0	759490	1520000	4016300	1287700	0	0	1057200	0	0	466590	0	0	1262500	0	304480
0	0	0	0	0	0	0	0	0	0	0	522750	0	0	0	0	0	0	0	0	0	0	0	0	0	0	0	0	0	0	0	0	0	0	0	10004000	2207800	0	0	0	0	0	0	0	0	0	0	0	0	0
0	0	0	0	0	0	0	0	0	0	0	0	0	679180	0	0	0	0	0	0	0	0	0	2875100	0	0	0	0	0	0	0	0	0	2232400	0	0	0	2500800	0	596950	0	0	0	2292400	0	4198300	0	0	0	1978200
0	0	0	0	0	0	0	32678000	6490600	25013000	16408000	0	2119400	2047300	4609600	2214400	0	5773100	3299900	0	1897200	0	0	17890000	2213400	5207800	39009000	55500000	6581100	6546200	3614100	4275700	0	7671500	2227500	26193000	12427000	11727000	2442800	4696400	0	3534400	0	9425700	1786300	0	0	11878000	13659000	1378300
0	100570000	95725000	149230	98255000	304870	509140	21974000	4210000	35693000	21047000	4674100	19462000	2299500	17314000	5611100	6161800	5310700	5612600	3293000	5736400	0	0	18345000	3628500	484920	28889000	19440000	6640500	27439000	26368000	0	18829000	24974000	37259000	44277000	39640000	14645000	12650000	2949500	5199500	370730	15165000	2665900	395230	7336700	19039000	21227000	13850000	3867900
0	0	0	0	0	0	0	0	0	9168500	3482200	4265000	0	1540600	1144500	0	0	0	0	0	911110	0	0	12312000	0	0	0	6426300	0	0	0	0	0	0	0	18445000	1282400	5431100	793880	0	0	0	0	815490	0	1579500	0	6471500	1280200	0
0	0	786760	0	0	0	0	1598200	1747500	10591000	2221000	4741100	2536300	4187800	789530	414840	0	4381900	0	0	0	0	0	15631000	212320	228330	0	14257000	2715200	4652300	2121700	0	0	3873600	0	44821000	10947000	1206500	0	2695000	0	3024700	4276100	7048400	834590	3161200	0	21478000	6412200	1007400
0	0	0	0	0	0	0	0	0	0	0	0	0	942100	0	0	0	0	0	0	1569800	0	0	7237800	480010	0	0	1040300	0	0	0	0	0	0	0	0	0	1214200	0	0	0	0	0	865030	0	1209400	0	950570	0	626930
1186400	0	0	0	3168700	0	1156500	69240000	23347000	96081000	52663000	10428000	3102200	5701700	9341900	10756000	26106000	9190200	16514000	2101800	16265000	2177400	2450800	62724000	12193000	2025800	21746000	29114000	1782800	55796000	19565000	3481100	1972500	7932800	0	56671000	23173000	42669000	11676000	15181000	3186600	14198000	20573000	18952000	5533700	1657600	0	28723000	19797000	9777300
0	0	0	0	0	0	0	12785000	6061600	0	3147100	0	0	0	0	0	0	0	0	0	4129800	0	0	3564400	2473500	0	0	3734100	1704400	0	4658900	0	0	0	0	0	1744300	2304900	0	0	0	0	0	0	0	0	0	0	0	0
0	664270	0	0	0	0	0	2467900	1759500	1182300	0	3428500	3660000	687220	1259400	0	2912900	1830300	4246200	0	1144300	0	0	0	890740	0	0	0	0	11686000	3282400	0	0	2841400	0	9198500	2845100	987190	0	835870	0	0	2166400	2926100	827920	0	0	2638600	1810000	731880
0	0	0	0	0	0	0	7660900	5216100	43038000	6163600	19879000	2735100	7307200	4909400	10868000	9687500	12446000	2746300	0	0	2991800	4743300	17816000	0	1495800	3138200	28172000	0	30009000	8661700	0	0	631720	0	40486000	1963400	34862000	4159400	2637700	712820	8086700	18255000	4728300	0	10421000	202350	40160000	18294000	944160
0	0	0	0	0	0	0	3757100	1310800	2880500	0	6722300	0	599760	0	770930	1682700	2815600	4703100	0	0	0	0	6373100	0	0	0	0	0	3662100	3336200	1689400	0	0	0	13491000	1126300	0	0	3372500	0	0	273540	4259700	0	0	0	6257000	2991100	1969300
0	0	0	0	0	0	0	0	0	0	0	0	0	0	1153500	3429200	0	0	0	0	0	0	0	0	0	0	0	0	0	0	0	0	0	10878000	0	0	0	0	1300300	0	0	0	1522700	0	1355900	254400	0	0	0	0
24092000	2225600	4310500	85230	9106300	662600	154130000	0	29539000	0	1336000	1572800	9176900	0	0	0	6081000	0	6179000	0	2801700	0	1323400	3396900	3513900	41752	0	0	14502000	0	10484000	0	0	0	0	2773300	6544000	0	0	0	18115000	0	0	0	13422000	654880	12637000	0	0	0
0	0	0	619050	0	1622000	0	27726000	2392600	48514000	20580000	16108000	4725000	9578000	5906300	6875000	9008400	9644000	5524400	0	4156100	120830	0	46940000	281810	1586800	12987000	23443000	6971900	9153200	21087000	1409600	0	2770600	14987000	52331000	14669000	38792000	3948700	5004600	0	5590700	2069500	11926000	0	12775000	162280	21894000	13704000	3708600
0	0	0	0	0	0	0	3030000	2873900	5624400	4756000	0	0	0	0	0	0	0	0	0	0	0	0	4466300	0	0	2507000	2456200	0	0	0	0	289070	0	3644900	2191300	1465000	0	771060	0	0	0	0	0	0	1253200	0	667700	0	0
0	3970700	3328900	0	3318300	0	6343400	0	0	0	0	0	2527000	0	0	0	0	0	0	0	0	0	0	0	787420	0	0	0	0	0	0	0	0	0	0	0	0	0	0	0	0	0	0	0	887700	0	0	0	0	0
0	0	0	0	0	0	0	0	0	1035800	0	3055300	1564700	0	0	0	0	0	0	0	0	0	0	4764700	968350	0	0	0	0	11038000	0	0	2766000	0	0	5486000	0	0	0	1440600	1910800	0	0	0	0	0	0	718060	0	0
0	0	0	0	0	0	0	0	4087700	7044000	2440000	0	836250	923230	0	1291200	2693000	0	0	0	0	0	0	4806900	0	151120	2594700	3211800	3176400	8393500	3893500	0	0	0	0	5162500	4453100	1587500	0	0	0	0	0	2464800	1014800	0	0	3835700	0	0
0	0	0	0	0	340510	0	14951000	2141600	0	0	0	0	1162900	0	7924300	11664000	0	0	0	0	0	0	7796500	0	158050	4769900	4691200	398590	0	0	2471800	0	0	0	57111000	13237000	0	0	471780	0	534900	1604900	0	0	14927000	0	13953000	3315400	2327100
0	0	0	0	0	0	0	0	0	6053200	6399800	3744500	1437600	0	0	0	0	0	0	0	930510	0	0	3285900	0	0	0	0	0	0	0	0	0	0	0	2393400	0	0	0	0	0	0	0	912530	0	0	0	3694400	3951000	0
0	0	527860	0	0	0	0	2788400	1140200	11514000	7086800	10809000	1140800	7950000	2203800	2670000	2372100	1941000	5175500	0	2992400	299600	0	16013000	560060	118650	0	4955000	2124600	1748500	8934300	0	0	2395800	0	23264000	6211200	6343200	0	1449900	0	3093600	4309000	7139900	0	3602800	0	17383000	8613200	1875700
0	0	0	0	0	0	0	0	0	5383000	0	0	1592300	2257700	1418300	1168500	0	1442800	2222200	0	930880	0	0	5023400	0	328000	1495400	0	2563500	14858000	3392100	0	0	863780	0	13511000	6523800	1913500	0	0	0	1360100	0	833260	0	0	0	4150000	1801700	0
0	0	0	0	0	0	0	0	0	0	0	0	0	1745100	0	0	0	0	2259000	0	0	0	0	578620	0	0	0	0	0	0	0	0	0	0	2710000	0	1118300	0	0	0	0	0	0	0	0	0	0	0	0	1135400
159390	0	0	0	340610	0	2806100	27241000	6835700	18612000	15125000	0	1585100	718050	0	0	0	1848300	5777300	0	4191500	0	0	8955700	304960	100910	2936300	25972000	6187900	16414000	5599900	2760400	599010	12289000	8377500	8022900	6293800	0	794140	0	2365500	1146200	0	3338600	1085800	552490	0	10446000	7338500	1632000
0	0	0	0	0	0	0	0	0	0	0	0	0	0	0	0	0	0	0	0	0	0	0	0	0	0	0	0	0	0	0	0	0	0	0	0	0	0	0	0	0	0	0	0	0	0	0	0	0	0
0	0	0	0	0	0	0	0	0	2469300	1549000	1809800	1694200	3116200	1109900	1157800	1332300	1104300	2474600	0	913580	0	0	8190700	0	0	0	7331500	1697400	8874900	2356300	0	0	0	1016200	7198100	2399200	824260	0	1851200	1369800	1582300	1516900	3352800	540440	899860	0	3102000	2423300	1122700
3388900	907060	1126800	0	0	0	0	80122000	29690000	85369000	30711000	42010000	9974200	44314000	16218000	16002000	18524000	16634000	14221000	0	15083000	396940	1227600	119550000	6441000	2556800	25002000	99653000	33792000	118710000	26310000	4834700	0	37544000	23438000	184820000	46191000	67432000	6986600	30759000	7931500	19668000	14120000	54494000	3879900	108140000	2829200	50131000	20545000	16407000
0	0	0	0	0	0	0	3650200	0	0	0	0	0	0	0	0	0	0	0	0	0	0	0	2677200	0	0	0	0	0	0	0	0	0	0	0	1780900	0	0	0	0	0	0	0	712340	0	1136600	0	0	0	0
0	0	1124900	0	1609800	0	4801000	31403000	8499400	17647000	13386000	19178000	10606000	16102000	8303000	16545000	44253000	13463000	17792000	0	7766700	2094100	6473500	33358000	6063600	1963200	15696000	49556000	14843000	61795000	29741000	3172400	3912600	30389000	2441800	69669000	24589000	21620000	7146900	16494000	23976000	9670600	12233000	15503000	0	14500000	0	14246000	10337000	8116100
0	0	996080	0	662510	0	5419600	62755000	27208000	37189000	26975000	20772000	14553000	7568900	8615800	11681000	25832000	13310000	32730000	0	22572000	126700	5730400	24273000	2630700	588970	8663800	46866000	9547100	73055000	42182000	4711300	4245200	12380000	13402000	91447000	35419000	25675000	5125100	6495500	9637500	18542000	10799000	15567000	2935500	6887700	0	47065000	35082000	5358300
0	0	0	0	0	0	0	0	0	0	0	0	0	0	0	0	0	0	0	0	0	0	0	0	0	0	0	0	0	0	0	0	0	0	0	0	0	0	0	0	0	0	0	875730	278230	345740	0	0	0	0
0	0	0	0	0	0	0	1482300	0	1631900	503310	0	0	0	0	829180	2043600	290710	0	0	182180	0	222500	6050400	0	0	0	2890500	0	3537100	532290	0	0	0	0	1493200	487230	1149100	0	849840	1217500	0	504900	1238300	0	1434800	0	588980	0	467100
0	0	0	0	0	0	0	0	0	0	0	0	0	0	0	201660	0	0	0	0	0	0	0	0	0	0	0	0	0	0	0	0	549660	0	0	0	0	0	0	0	0	3801700	5244400	0	0	0	0	0	0	0
0	0	0	0	0	0	0	0	0	4242300	387910	1714900	1350700	0	0	0	0	718730	0	0	5686300	0	0	2905800	0	0	0	0	0	0	3243400	0	0	0	0	774650	0	0	0	0	0	0	0	1644400	0	652130	0	4510000	3622000	0
0	0	0	0	0	0	0	3977300	733580	0	0	7449500	4180500	12922000	1642300	2594200	913750	5020700	0	0	5812600	0	0	26806000	0	295530	2718400	7798500	7100100	7192800	4796500	0	0	0	0	41271000	11643000	12571000	0	2902900	0	1739900	406860	12156000	942150	24004000	543280	7777900	842100	1700400
1668900	1180000	0	477470	1332800	1480300	3042700	9383300	1171600	5194000	3494900	385920	453580	1084400	0	1381600	3468300	715210	2275800	0	1768200	0	197500	0	1427700	0	0	0	0	5349900	406530	0	0	0	1948500	4374300	2963800	0	0	0	1580200	0	0	3195600	1776400	0	0	8535300	4809800	2208600
0	0	0	0	0	0	0	2681100	0	2003400	0	0	0	0	0	0	1626700	0	0	0	0	0	0	0	0	0	0	0	0	0	0	0	0	0	0	0	1312700	0	0	0	0	0	0	877350	0	0	0	0	0	325140
4780700	5555600	7460400	85986	9733300	514270	12591000	972130	2442100	785290	2215600	0	1112100	0	0	500510	1185400	336270	3408600	664920	2149300	0	792240	0	2849900	0	2247400	0	1279300	376290	2504800	0	555530	0	925180	4833000	0	0	382020	0	2074200	0	0	615460	1702900	0	1486400	8121300	3352300	136170
0	0	0	0	0	0	0	48785000	12460000	59005000	40269000	23600000	11681000	13544000	6797100	14882000	22797000	5187600	20464000	0	14733000	463690	2033400	53452000	9614000	1573200	13661000	30875000	7378400	133540000	48263000	0	0	0	1793100	49333000	14902000	25482000	4082100	6840700	3552100	10543000	14831000	27861000	6015500	4998500	1165900	36475000	21657000	0
0	1268800	1284000	0	612370	0	4267300	1936800	3345600	3497400	0	4506100	2583500	0	2188000	0	0	0	673250	0	1281300	0	794770	9710800	1841900	0	1291500	1072100	1597500	0	0	0	0	0	0	19860000	0	1451900	0	6582300	0	0	7108200	1298700	2315400	2467400	0	5474500	9603300	1737500
0	0	0	0	0	0	0	33056000	9340900	19400000	8535700	986830	2853100	1165900	1274100	5541000	14270000	4563700	22143000	0	1254500	0	0	9403200	5659600	0	2924800	26513000	2478300	11245000	8463400	2835700	0	10913000	13695000	27553000	32879000	1962800	0	0	5685800	3441700	2175600	3573400	600030	1320000	0	7281200	4755400	7148800
1141700	7502700	5336900	0	5481400	262640	5241300	0	4300400	0	0	0	2376100	0	4968600	0	0	0	2914400	0	0	4369100	406200	0	1528700	0	0	0	0	0	5132300	1745100	0	0	0	3672900	3676500	0	0	0	1716000	936670	830400	0	4093700	0	3340200	0	4345600	582890
0	0	0	0	0	0	0	8004800	6525100	9884600	2347500	11175000	8488200	5321900	1312700	8777300	15980000	13142000	22495000	695810	7277600	0	0	19208000	3737900	0	2392300	13009000	7457500	53726000	15242000	24212000	15271000	46578000	42605000	36157000	9407900	12623000	745190	12090000	18290000	5234800	4051400	13310000	2853200	3316200	0	12364000	6700300	9340100
0	0	0	0	0	0	0	0	0	0	0	0	0	1103900	0	925800	749950	0	694890	0	0	0	0	2485000	714980	0	0	0	329360	0	3635100	0	0	0	0	2674500	752430	0	0	0	0	0	0	437040	0	0	0	0	0	0
0	0	0	0	0	0	0	3234100	0	1289800	0	4099900	2586800	5690400	2471700	1520700	0	0	0	0	6338900	0	0	26681000	4495000	0	1408100	9274600	0	4675100	0	0	0	0	0	11109000	2976100	9930000	3113000	786890	0	0	2493700	7351600	1367100	2409900	0	4326500	2763000	1012600
2332600	0	0	0	1707000	0	12880000	0	3736200	0	0	0	4632300	2326500	0	0	0	0	3261700	2717600	0	0	0	0	1309200	0	0	0	972460	0	0	0	0	0	0	2501900	3118900	0	0	0	4223300	0	0	0	1860000	0	1808300	0	0	0
0	0	0	0	0	0	0	6247600	0	5266100	3915900	0	0	0	0	0	1974800	810320	0	0	0	0	0	0	0	0	0	4509700	1918800	0	1449200	0	0	0	0	0	0	1196300	595900	0	0	1050100	0	0	0	0	0	3080300	1398400	0
0	0	0	0	0	0	0	437560	5284200	8145000	8193400	2055800	0	2616100	0	0	0	815570	0	0	2266000	0	0	5635900	3068000	132260	4290900	4378900	5613800	8071200	7126000	742790	0	0	0	5692600	6120200	3405700	1024300	0	4837300	0	0	1660900	1070800	0	0	1462600	6035800	2123400
0	0	0	0	0	0	0	4628100	0	0	0	2125800	0	2658800	0	0	1553500	3741200	0	0	2641100	0	0	4286100	0	0	0	0	0	11202000	9730700	0	0	0	0	17397000	7599000	1403000	0	941190	0	0	0	0	0	0	0	4984100	3967300	511910
0	0	0	0	0	0	0	67913000	11424000	55380000	32267000	11047000	4884500	3609600	5924700	3747000	19102000	5411900	11170000	0	12019000	0	0	38024000	3757400	1558500	15720000	41839000	6591600	0	15898000	0	0	0	15001000	36809000	17267000	26096000	8059400	2565600	4862400	3207800	5187700	6272200	1888700	3417600	1110600	15614000	9278800	1014700
0	0	0	0	0	0	0	0	1216600	1761300	595660	4745500	0	5250100	2233900	0	0	0	0	0	0	220250	0	15251000	430830	0	2074700	0	2628000	6252300	6199600	0	0	0	0	25723000	3461300	7399100	0	0	0	0	2068700	4854600	0	7415500	0	9106700	4179800	0
0	0	0	0	0	0	0	12230000	4384600	28410000	9200500	16433000	1365100	1639100	2562200	2783000	1152900	0	0	0	7967100	185720	0	19871000	393400	1795800	8809900	9805500	1610800	21290000	11477000	0	0	0	0	28875000	8938300	18202000	554000	0	0	1015600	956260	1960700	0	6690400	0	19209000	12687000	455170
87541000	232800000	236040000	63991000	167790000	108620000	470910000	131870000	853370000	2076600000	1322100000	891390000	626430000	706980000	838180000	600480000	1549500000	874910000	1393900000	9861700	962950000	50537000	316090000	1677400000	549290000	58765000	788740000	160520000	626320000	2916600000	1981800000	174730000	272140000	1374300000	901920000	3864700000	1563800000	1417200000	500310000	981670000	967900000	915260000	1157200000	1022900000	520300000	392290000	143050000	2218000000	1861000000	310040000
0	0	0	0	0	0	0	0	0	2159900	1206400	0	0	0	0	0	0	0	0	0	0	0	0	0	0	0	0	0	0	0	0	0	0	0	0	0	0	0	344420	0	0	0	0	0	0	0	0	1104600	1569300	0
0	0	0	0	0	0	0	6507900	12574000	36283000	32642000	1887300	1558500	474390	0	2045500	1171300	963010	2422000	0	17245000	0	0	15709000	7395700	0	1350500	7661000	5799700	9568200	19599000	0	1738800	1839300	1376200	9305900	2796700	10493000	5826600	3288500	3915300	0	0	1937500	2384500	0	0	9915900	15340000	0
0	0	0	0	0	0	0	3721100	4574200	23719000	6763000	7825900	1200100	2730600	2437200	11917000	15280000	5118400	5116000	0	812210	673650	4446500	18520000	1424800	0	3856600	1923600	0	28122000	13352000	324450	0	0	0	43238000	7626600	43566000	9583000	867560	0	1847500	2695900	3720300	278900	2687500	0	25908000	12995000	452560
0	0	0	0	0	0	0	0	0	0	0	3496500	0	0	0	0	0	8134500	1920800	0	0	0	0	0	0	0	0	3038100	0	5634100	0	0	0	3809800	0	3251800	0	0	0	3685700	0	2269500	0	0	0	0	0	0	0	2020600
0	0	0	0	529760	0	0	0	0	2983100	2851400	5030000	969640	0	1419700	0	2404500	2292900	0	0	953940	679230	0	8329200	1004200	307240	2369100	0	0	0	0	0	0	0	0	15970000	1727200	6585900	0	1780300	0	0	0	0	0	875860	520330	7295300	6209300	485950
614420	311840	0	0	858520	0	1401600	7856200	8475000	7491400	4836800	5661500	2808800	2355000	0	2193900	6407400	3055600	9713100	0	8181200	0	347020	15060000	4468000	947220	8905500	14674000	10900000	24995000	17074000	8660500	8546700	12683000	6310400	18492000	13868000	9338900	2759700	4124300	13357000	709050	4727600	8756000	2305800	3944200	838130	13604000	11213000	10593000
0	1222500	672430	0	1264100	0	0	2252800	1875800	9384000	0	11016000	2747000	15530000	10217000	4172700	7533600	3170600	0	0	3227600	11751000	4688200	36544000	1293800	1130800	6090700	13269000	1079600	19024000	11236000	0	0	0	6035800	48734000	9103400	13741000	1874100	5332300	0	16924000	11033000	10264000	463980	15842000	0	13639000	3291200	10117000
0	0	0	0	0	0	0	37658000	15044000	78078000	13479000	16890000	16951000	16724000	3293400	17740000	23082000	16449000	32517000	0	27028000	0	0	62918000	4766700	2576500	11565000	66546000	20318000	159040000	72874000	2981900	6634900	18849000	11995000	158590000	47795000	55500000	7872100	12887000	10145000	26566000	16674000	48077000	5777200	29457000	280880	43235000	35380000	15764000
0	0	0	0	0	0	0	1242800	0	2128300	0	0	0	454870	0	689130	0	724850	0	0	0	66135	0	23458000	626700	0	684220	7504800	0	0	0	0	0	0	0	8086400	0	4569900	0	0	0	648980	1050800	2493400	0	8044800	0	0	0	0
0	0	679100	0	0	0	0	2933900	2918600	4921000	0	0	0	1861300	944910	0	0	0	0	0	0	0	0	4270200	0	0	1427100	0	0	1807900	0	0	0	0	0	6630200	2521700	1593100	0	0	0	0	0	844270	0	1388200	0	3096300	2447400	485090
0	0	0	0	0	0	0	22823000	4691700	10946000	7636000	962730	0	0	0	0	1714700	0	0	0	4561300	0	0	3865400	1146600	272450	2318500	8667000	2836800	8908800	5603300	1306500	1008500	5561500	9291600	4102600	2177200	5731300	1469000	0	2794900	0	0	3474500	871440	0	0	659710	1419000	0
631170	0	991430	0	1321400	0	0	0	3884000	7394600	4771800	3650700	4558300	6282700	1360500	0	0	1703400	5180900	0	0	0	0	633550	1240800	0	0	2938900	10277000	15197000	11451000	0	511200	2159700	0	9400900	10478000	2129000	0	1610300	0	0	0	7086000	1667300	0	0	2417200	1776300	2045000
0	0	0	0	0	0	0	0	0	617920	0	0	0	677230	1822400	0	0	0	0	0	0	0	0	6782200	0	0	1089500	0	0	3469300	0	0	0	0	0	15572000	659440	4550400	0	0	0	0	0	0	0	0	0	2156600	2834600	0
70071000	145170000	162490000	48494000	144990000	86129000	284220000	6706900	60984000	7802200	53612000	17516000	71689000	24685000	58687000	0	25902000	3976700	59595000	9628500	67670000	1353000	18297000	46420000	55425000	0	16153000	1883200	52003000	4616600	60311000	455140	11815000	2336200	4612900	7865700	59582000	9254700	18560000	1786700	67772000	5520000	23755000	33803000	68036000	23712000	42553000	9308700	50181000	5059600
0	0	0	867780	943170	839560	0	0	0	0	0	0	0	0	0	0	0	0	0	0	0	0	0	1287200	615850	0	0	0	0	0	0	0	0	0	0	0	0	0	0	0	0	0	0	0	0	0	0	0	0	0
0	1405500	517410	0	1359900	723740	3239500	0	0	0	0	0	0	0	0	0	0	0	0	0	0	0	0	0	0	0	0	0	0	0	0	0	0	0	0	0	0	0	0	0	0	0	0	0	494540	0	0	0	0	0
0	0	0	0	0	0	0	0	0	757100	0	696370	0	0	0	0	0	0	0	0	0	0	0	748850	0	0	0	0	0	0	0	0	0	0	0	0	0	0	0	0	0	0	0	0	0	0	0	2703300	2125400	0
0	0	0	0	0	0	0	0	2214600	0	0	0	0	720180	0	0	0	0	0	0	0	0	0	2423600	0	0	1287100	0	0	10286000	2795000	0	0	5278100	0	4225200	0	0	0	0	5040500	0	0	0	375960	0	0	1332800	0	0
0	0	0	0	0	0	0	0	2882600	17531000	10406000	3384900	1155500	1034400	0	987500	2159400	967180	3866800	0	0	0	0	3856100	375910	0	2329600	0	4268700	2371700	5196400	0	0	0	0	4601100	1995500	2455100	816650	2103900	4923200	0	0	887100	650830	2291300	0	0	0	0
0	0	0	0	0	0	0	2668600	0	15642000	0	2707700	0	0	1155900	0	0	1928600	0	0	1097400	0	0	19938000	0	397150	1854600	5720900	0	0	0	0	0	0	0	9423600	0	8652300	1385500	321870	0	0	0	0	0	5763300	0	16134000	8326800	910260
0	0	0	0	0	0	0	23755000	11325000	22183000	4364100	48896000	20307000	25437000	30525000	30707000	25503000	32341000	32691000	0	11091000	4450500	6755300	52900000	4861300	3334900	18566000	56359000	15778000	111110000	50428000	0	0	22526000	7765300	204670000	38692000	41806000	6492200	14783000	16350000	42642000	48550000	8043500	641290	12238000	0	37181000	23218000	4752100
0	0	0	0	0	0	0	0	0	0	0	0	0	0	0	0	0	0	0	0	0	0	0	1216100	0	0	0	0	0	7962200	1034900	0	0	0	0	1704600	0	0	0	388600	0	0	0	0	0	0	0	0	0	0
0	0	0	0	0	0	0	14697000	3291500	10364000	10928000	3224200	2824000	903910	1146400	2277700	1719200	1465400	5916200	0	0	199460	0	4316100	0	313840	4752700	18436000	9040800	15234000	14308000	0	2161100	9241800	19290000	8386800	5332800	3883800	1433500	6913300	0	1312000	0	1319000	0	371440	0	13308000	8413300	3367500
0	0	0	0	0	0	0	3240100	2456200	3450500	0	0	1253300	0	1520300	0	0	0	1499300	0	0	0	0	2499100	0	0	0	2666300	0	5662500	0	0	0	0	0	7879200	5583800	0	0	0	0	0	0	951300	0	0	0	0	0	0
0	0	0	0	0	0	0	5219300	0	4455600	1064600	0	0	0	0	0	0	614370	0	0	1098800	0	0	6231500	0	0	0	2129700	668780	0	0	0	0	0	0	5508500	1471200	1016500	0	0	1565800	0	1220100	0	0	0	0	2543300	0	0
0	0	0	0	0	0	0	0	466040	7932600	0	1871100	747450	758540	0	0	0	2442700	0	0	0	0	0	6827000	0	121890	1464800	6614200	2881000	7747900	1321200	0	313860	0	0	8779300	908430	3951300	0	2139500	0	0	0	861180	0	828840	0	7873800	1831400	321890
0	0	0	0	0	0	0	0	0	6059200	2964000	0	951530	1587200	0	1065100	1794200	0	0	0	2217300	0	0	6490700	1380900	0	2036400	0	0	6716100	5641500	0	2002700	0	0	3781400	0	4344300	1007100	611220	0	0	1943200	0	0	0	0	1159100	1164100	1412300
2834400	7493100	6276700	907400	7735600	1591000	3601400	0	1066100	0	999880	0	5430600	0	3192800	651450	4399600	882400	3704200	0	1863100	0	10339000	0	3647600	0	870830	0	1313200	0	696130	0	616630	0	2890200	0	3666700	0	0	0	12996000	0	0	0	2850300	0	2097500	0	3199300	0
0	0	0	0	0	0	0	0	0	0	2129200	13733000	0	0	0	3470500	8859300	25780000	0	0	0	0	0	1197000	0	0	844770	4268900	1806000	0	4662300	0	0	3122600	0	6323700	2184800	2245600	212730	17777000	0	0	6582200	0	0	0	0	598440	0	0
3122100	1235300	5231400	387860	4683700	673290	5657600	103990000	50918000	149710000	57687000	93125000	45917000	57669000	38559000	39962000	56701000	31119000	52671000	1925600	54685000	1468200	3739700	110480000	16996000	7739300	54376000	250760000	121940000	302260000	110470000	7384500	4307000	81471000	52497000	216220000	76392000	83024000	10965000	38305000	47619000	45458000	31308000	73064000	13500000	83377000	5570100	153500000	101160000	18779000
0	0	0	0	0	0	0	0	3158600	0	0	0	1163500	1620800	1385600	5951400	0	0	0	0	0	0	0	6469100	0	641010	0	0	0	4760400	1096100	0	0	0	3149100	0	0	15710000	0	0	0	0	0	5857100	0	1686700	0	0	0	247320
6925800	13495000	12258000	2452100	12906000	14007000	3537100	0	20946000	0	12548000	0	8904100	0	17157000	0	10057000	0	4252200	4309200	18290000	0	4085800	0	16013000	34024	7473500	0	5622400	0	8346300	0	0	0	0	0	20453000	0	9131900	0	0	0	1655200	416790	9066300	0	5857300	0	17608000	397740
435960	1981200	4467700	385780	3687200	0	16125000	0	3684400	1739400	5265300	1718100	3574800	7302500	17278000	0	1410200	755680	0	4607800	3284900	0	1059100	1654100	1900700	0	0	1286700	1385500	0	7570400	0	0	0	0	1466500	7168800	0	595690	0	0	767580	1388000	1760900	7701000	0	4694300	4030800	8230400	0
0	0	0	0	0	0	0	0	0	0	0	3598800	704600	0	1209500	475720	1539300	832790	1140500	0	0	0	0	0	0	0	0	0	0	0	1695800	0	0	0	0	0	0	0	0	0	0	0	0	0	0	0	0	0	0	0
0	350240	0	0	0	0	0	0	0	48261000	13987000	33864000	9211000	13282000	5891500	7722100	7292100	12368000	19286000	0	7963300	0	0	8916700	0	37137	0	6170300	9007000	60863000	14838000	0	3543800	27541000	18269000	51042000	7874300	2671200	0	7858100	4811200	12745000	17506000	9064200	259580	8381700	0	40386000	16636000	4787000
0	0	0	0	0	0	0	2324900	0	8064000	3053500	2649400	0	1836900	641290	682920	807530	3451000	1824000	0	0	0	0	9879700	0	0	0	2348400	0	0	1114600	0	0	0	0	2094100	0	2857700	294430	2200800	0	1523100	546810	2119900	0	3664600	0	6272100	3392300	1208900
870580	0	0	0	2245000	0	3539500	86051000	21984000	49953000	19991000	35146000	24449000	20672000	21769000	7096900	12004000	11330000	21793000	820210	52085000	187020	3536000	65509000	12171000	2751400	37041000	319820000	60636000	101420000	80332000	0	0	2463600	0	172030000	68751000	27272000	5994500	23260000	26862000	29920000	32461000	29205000	7294700	55456000	4238600	71009000	60506000	5602000
0	0	0	0	0	0	0	3566000	0	0	0	0	0	0	0	0	0	0	0	0	0	0	0	7120500	0	0	0	0	0	2735700	4263600	0	0	0	0	3053600	0	0	0	0	0	0	0	0	0	0	0	1985600	1433700	0
8384500	21650000	10637000	2336600	16484000	6684100	77243000	0	12482000	3962300	3916100	0	3211100	121020	3659300	0	97138000	678250	107420000	3181300	6648100	0	169640000	0	4909300	0	0	3205500	4803800	0	6879600	0	1995200	0	0	0	1316800	0	674070	0	24649000	0	0	0	17826000	0	13435000	0	2655600	0
0	700620	0	0	0	0	0	4887000	1780700	5727900	3518000	0	0	5213000	1694100	0	0	0	1518000	0	0	0	0	6805600	568570	154640	2282900	0	0	9787300	4229100	0	0	0	0	0	1714300	4649100	0	0	0	0	0	4028200	0	0	0	2639700	846980	0
0	0	0	0	0	0	0	0	0	0	0	0	0	0	0	0	0	0	0	0	0	0	0	4534000	0	0	0	0	0	0	0	0	0	0	0	2890500	237450	0	0	0	0	0	0	0	0	0	0	0	0	0
0	0	0	0	0	0	0	0	0	11804000	3178200	5230800	1594500	2860400	3841500	425180	0	8210700	0	0	599700	479230	0	12028000	0	353660	2802100	3241200	0	6652900	2250800	0	0	0	0	25547000	2673400	5322900	0	2177700	0	3572300	2739400	4103500	0	6164300	0	12329000	6091100	833350
0	0	0	0	663980	0	0	0	0	0	0	0	0	0	0	0	0	0	0	0	1243600	0	0	0	0	0	0	0	0	0	0	0	0	0	0	0	0	0	0	0	0	0	0	0	0	0	0	0	0	0
0	804160	436220	0	1250800	227470	3517000	26052000	3640100	42763000	19002000	15411000	2100600	12626000	10004000	1401500	16216000	13136000	22714000	0	3594500	552120	2016200	34340000	4272500	290790	6861600	31858000	8889100	36416000	27371000	8423200	4385900	21370000	21851000	45324000	16409000	16683000	1705200	7590700	9078200	2950700	6417200	3478000	1917400	3978100	460560	19238000	12032000	1357200
0	0	0	0	0	0	14482000	0	0	3538200	4356100	1746100	960000	1928600	2100500	0	2557600	2006100	1402200	0	0	0	806910	3162900	0	0	2738600	0	0	11850000	4423100	3346100	0	6354200	4984800	14260000	2530300	1292000	0	0	0	1516500	2048300	0	0	667060	0	12248000	6459300	0
0	0	0	0	0	0	0	0	0	2045500	5680100	478580	322190	0	0	0	0	0	0	0	522410	0	0	0	0	609860	5246300	0	0	0	0	0	0	0	0	0	0	0	0	948620	0	599910	0	0	419390	0	0	0	0	776940
0	0	0	0	0	0	0	0	0	0	0	0	0	0	0	0	0	0	0	0	0	0	0	0	0	0	0	2907500	0	0	0	0	0	0	0	0	0	0	0	0	0	0	0	0	0	0	0	0	0	0
0	0	0	0	0	0	0	0	0	405500	0	0	0	1088600	924460	0	0	330890	2450500	0	0	0	0	0	0	0	0	0	0	0	0	3110400	0	0	5188700	619240	0	0	0	0	0	0	440450	680680	0	0	0	563230	0	0
0	0	0	0	0	0	0	11422000	0	3984200	1531800	907470	0	0	0	0	0	0	2442400	0	0	0	0	793870	0	0	1634100	10594000	2336600	655420	2187100	0	0	0	0	3980900	2033900	0	0	0	0	134930	0	1322500	0	0	0	4395900	2842200	1669700
0	0	0	0	0	0	0	108110000	33508000	61967000	33517000	9516600	7801000	8144900	3439500	3667300	1333500	978560	6708400	0	33108000	0	0	89687000	16727000	1628300	21143000	31904000	15544000	38249000	25959000	748380	965490	13982000	4951000	31926000	15390000	27173000	5696200	9453900	8942300	1081200	0	42780000	13523000	12985000	334820	25417000	10785000	12649000
0	0	696890	227740	1616900	1295100	1696400	22007000	9052700	41824000	21078000	6793200	3266000	3756700	1099500	550500	0	347220	2015400	0	16484000	0	0	15057000	10141000	0	1748300	10191000	2230000	14636000	11468000	0	0	867750	1653900	23287000	16376000	8429900	4141100	0	1849800	378720	0	8549500	5150000	0	0	14723000	11739000	3543500
0	0	0	0	0	0	2171900	39828000	14268000	33309000	19551000	8034300	0	1903600	0	605880	0	595880	0	0	15187000	236810	0	27545000	5990600	706500	11284000	43192000	10175000	6971700	12581000	0	795460	0	0	25203000	5262800	11872000	5470900	2121700	0	0	149840	7895600	953050	660980	0	18103000	20417000	4453000
0	0	0	0	0	0	0	0	0	0	0	0	0	0	0	1382700	2466500	0	0	0	0	0	0	0	0	0	0	0	0	0	2573500	0	263010	0	0	0	659020	0	0	0	0	691070	0	0	0	0	0	0	0	242970
0	0	0	0	0	0	0	0	0	1869600	0	0	0	0	0	0	0	0	0	0	1905900	0	0	4402700	2299100	0	0	0	0	0	3900300	0	0	0	0	0	1467900	6175900	1258800	0	0	0	0	2320300	0	0	431860	0	0	0
855990	0	0	0	2297600	0	0	0	0	687110	647190	988380	1655900	0	1746100	0	759680	489590	0	0	378570	0	142630	2690500	1609700	0	0	0	1622800	3610100	1953300	480880	0	1421500	0	2444000	0	621740	253710	0	605140	0	0	0	0	0	0	2470200	0	0
0	0	0	0	0	0	0	6977300	930820	6740700	3671100	0	689120	0	0	0	665020	0	0	0	0	0	0	2302000	454120	0	0	4938800	1576000	5499700	1022800	842760	0	0	0	0	1423200	565610	477490	865610	1015000	1212200	0	468470	0	0	0	1665900	1269200	652840
0	6097900	4166800	0	3256200	579480	9788900	3035400	8980900	860360	0	0	2756700	9515400	5347500	0	0	5413200	7454900	0	21850000	802960	1626800	34673000	8301500	0	3583400	7400300	6096600	13003000	11454000	0	0	7054000	2788500	38017000	17604000	9320400	1646800	10181000	0	2213300	4266200	8672800	4546600	11530000	0	20702000	13024000	3183200
0	0	0	0	0	0	0	0	0	5390000	690610	2811700	0	0	567300	0	0	1904000	0	0	0	928080	892060	6906500	0	575050	0	4152700	0	0	0	0	0	0	0	8076800	0	3976100	0	0	0	1490100	1426100	0	0	0	0	9957200	4395900	1040700
0	0	0	0	0	0	0	0	0	0	0	1626300	1547800	0	0	0	0	0	0	0	0	0	0	0	0	0	0	0	0	0	0	0	0	0	0	0	557140	0	0	0	0	0	0	0	0	0	0	0	0	0
11428000	17610000	34683000	3894800	29720000	11439000	38583000	36863000	43974000	103480000	49774000	143520000	63876000	243100000	100600000	66647000	104370000	24356000	39550000	8794500	42448000	9850500	28470000	431320000	39462000	5922000	71782000	106700000	53695000	189330000	117930000	14940000	892780	3506600	0	671520000	189350000	207970000	36084000	14102000	25048000	125290000	120220000	138700000	27804000	105160000	7977000	118570000	82291000	17071000
0	0	0	0	0	0	0	0	0	0	0	1729400	1191200	0	1576700	469490	12743000	1549700	1549000	0	0	0	0	0	0	0	0	0	735220	5230300	4161800	6191000	2566700	0	2786000	0	0	0	0	929870	1377000	0	7686300	0	0	831860	0	0	0	0
0	0	0	0	0	0	0	0	0	0	0	0	0	0	0	0	0	0	0	0	0	0	0	0	0	0	0	0	0	0	0	0	0	0	0	0	0	0	0	0	0	0	0	0	0	2135300	0	937370	573340	0
0	0	0	0	0	0	0	0	0	0	0	0	0	0	0	0	0	0	0	0	0	0	0	0	0	0	0	2461000	0	5134100	0	3686900	1745600	5061600	5529700	0	0	0	0	0	0	0	0	0	0	0	0	0	0	688390
0	0	0	0	0	0	0	0	1451400	9897700	4087200	0	0	0	0	335390	0	0	0	0	0	0	0	2398200	0	0	2309000	3613800	0	0	0	0	0	0	0	0	0	1344600	522500	658790	0	0	0	0	0	0	0	1047000	1048700	0
0	0	0	0	0	0	0	0	0	0	0	0	0	0	0	0	0	0	0	0	0	0	0	0	0	0	0	0	0	0	0	0	0	0	0	0	0	0	0	0	0	0	0	0	0	0	0	0	0	0
0	0	0	0	0	0	6962000	0	0	0	0	0	865010	0	0	0	0	0	0	1003700	0	0	0	0	1268100	0	0	0	0	0	0	0	0	0	0	0	0	0	0	0	1317000	0	914470	0	978920	0	0	0	0	0
0	0	0	0	0	0	0	1288800	0	4473100	0	454390	0	0	0	271630	0	0	0	0	0	0	0	2377100	0	0	0	0	0	0	0	0	0	2606400	965560	4218900	0	0	378110	0	0	0	0	0	0	0	0	2080300	562030	937380
0	0	0	0	0	0	0	1132800	0	2349300	0	1574500	0	307550	988700	0	0	857520	0	0	0	0	0	4123300	0	0	0	1369800	0	0	0	0	0	3319300	0	6447600	0	2280100	709030	3703900	0	0	0	604350	0	1368700	0	1349300	839110	2908500
0	0	0	0	0	0	0	0	0	0	1357200	0	0	0	0	0	0	0	0	0	0	0	0	1541500	0	0	0	0	0	5966900	1392900	2387400	0	0	0	0	0	0	0	784750	0	0	0	0	0	0	0	0	0	0
491130	1314800	559290	659740	1161300	1061600	0	29413000	13280000	23076000	4634500	24055000	18058000	16110000	21114000	4387700	22002000	16386000	25872000	0	31541000	470980	6458100	89624000	21179000	3418600	29761000	16053000	14339000	44882000	23533000	0	654480	57009000	2982500	65192000	29071000	39812000	8656000	24248000	14826000	3858300	6322200	19115000	5860000	6490600	0	23567000	19884000	12929000
0	0	0	0	0	0	0	136940000	33465000	5957100	6216800	14643000	19745000	0	0	3440500	2068800	0	1262700	0	76955000	0	0	26529000	15578000	1079900	14395000	121320000	53643000	19719000	15271000	0	10678000	3291200	0	18227000	19263000	35817000	16040000	25175000	16185000	2583900	1678600	13034000	6179100	19638000	8325000	1552100	0	66736000
0	0	0	0	0	0	0	0	0	0	0	0	0	0	0	0	0	505340	0	0	0	0	0	0	0	0	0	0	0	0	1908000	1117100	557370	0	2160100	0	0	0	0	0	0	0	0	0	0	0	0	0	0	0
202880000	457140000	410060000	74993000	380580000	188210000	604810000	0	181730000	0	108010000	4823700	147050000	1220600	164110000	0	165480000	562460	94547000	140730000	118600000	802260	163240000	35903000	205890000	0	78377000	0	116120000	0	105790000	0	3482600	0	15761000	26843000	166490000	1834100	67574000	0	123870000	6497800	52675000	18933000	136600000	3208500	152090000	0	170900000	1400300
0	0	0	0	0	0	0	0	0	0	0	2582700	0	0	0	0	0	2236300	0	0	0	0	0	6000300	1101800	0	974340	0	0	6218000	0	0	0	0	0	5434000	0	6304900	0	1086800	995790	0	0	0	0	2257900	0	6533400	3209500	0
1377300	1546200	2976900	0	3572500	1898700	23166000	264770000	34923000	50859000	38482000	58833000	35800000	16142000	13162000	33938000	68175000	21001000	99021000	4344700	59554000	3604600	16156000	89413000	28048000	5422000	46430000	171220000	21893000	149300000	48655000	1577100	0	5216500	2576300	160010000	93620000	78341000	25916000	13415000	27740000	38925000	36879000	10256000	16066000	11799000	6011200	81684000	49085000	19361000
0	0	0	0	0	0	0	5935100	2840300	13475000	6430300	9584400	4552000	11028000	2787900	3769400	2899600	2645200	6367900	0	4562000	0	0	22490000	1561200	175200	1615700	7467200	2665600	23919000	9756600	3172200	460270	4788100	4301900	29580000	9529600	5682700	1141400	1690800	2077500	3877500	3621600	5380200	0	4445600	0	14684000	11918000	3031400
371530	107320000	93423000	23124000	105280000	36150000	0	5529000	9006600	7512500	1977300	9416400	46982000	10701000	42472000	3456400	19332000	2729800	6296800	0	13639000	0	0	19356000	23187000	449560	19792000	15292000	7036800	39380000	17438000	2708000	1057300	2317800	0	25600000	10885000	4871200	1732200	4910700	4046500	3512000	16967000	11487000	54730000	8208800	48323000	4785400	14290000	1131700
2288600	0	1292300	0	391540	0	0	135220000	60587000	422390000	133350000	275900000	114240000	99928000	79609000	139270000	157240000	93124000	65838000	2089900	108410000	5575900	10319000	569660000	58833000	14908000	99162000	568430000	152880000	1845700000	517400000	61056000	0	18722000	73085000	788630000	270140000	409280000	93932000	161820000	29989000	98723000	105450000	216790000	38311000	114890000	12428000	180460000	118420000	59874000
0	0	0	0	0	0	0	0	0	0	0	0	0	0	0	0	0	0	0	0	0	0	0	864110	0	0	0	0	0	0	0	0	0	0	0	3612400	0	0	0	0	0	0	0	0	0	0	0	0	0	0
3697000	3760500	6162100	173910	3547300	1658300	4847400	33896000	48056000	37054000	6633300	83120000	33000000	68695000	91502000	48979000	44864000	69710000	29548000	0	66964000	10820000	18893000	314160000	79576000	7334800	54796000	49308000	75123000	310330000	109410000	0	17099000	168090000	106500000	189240000	81915000	154590000	53402000	121660000	76853000	118100000	82634000	117980000	22184000	96141000	17964000	125810000	100180000	94878000
0	975140	1266300	0	1089100	1043300	3586100	52317000	24056000	292860000	170990000	92914000	65696000	94865000	74090000	96563000	207890000	68398000	109600000	5513700	140900000	169290	3069000	6905000	1435800	563410	14077000	20501000	4067200	146760000	93818000	3657100	2734700	514770000	369950000	307730000	105030000	8291900	3356800	5052400	13721000	10749000	5337300	37529000	5599300	45585000	2038500	15156000	11424000	29695000
0	0	0	0	0	0	0	721450	0	6760800	3140500	0	0	0	0	0	0	0	0	0	0	0	0	1509700	0	72140	0	0	0	0	0	0	0	0	0	0	0	0	0	0	0	294970	0	0	0	0	0	2503200	0	0
0	0	0	0	82962	50090	0	1140600	506270	1614800	679020	0	0	0	0	0	0	0	0	0	0	0	0	0	0	0	2902900	1500800	717700	1538100	732430	0	0	0	0	0	0	0	1897300	0	0	0	0	0	0	0	0	0	0	0
0	0	0	0	0	0	0	0	0	7081000	1157200	20956000	0	18480000	2107500	354530	0	4352700	0	0	4214400	128070	0	127330000	0	0	0	0	0	27644000	0	7689000	2446400	3954300	3726100	17063000	1272400	23769000	172680	8102300	1656900	1330500	1244200	21207000	743600	55562000	0	39112000	20188000	3217200
0	0	0	0	0	0	0	0	1873200	4330100	2599000	1068600	1299200	0	830020	655090	2115500	804510	2024200	0	0	0	0	0	0	0	0	0	0	0	3406300	0	0	2326600	0	4783000	1778400	1946900	514960	1315500	0	0	0	1640000	0	0	0	4026300	1545800	1262600
0	819900	405210	0	0	137160	0	5069000	1677300	27082000	8958800	15481000	5931700	8941800	6223000	8190800	11000000	7277900	17256000	0	0	532750	0	18163000	441780	772630	2270800	23685000	5320400	44357000	20732000	0	5954900	27407000	0	35734000	10937000	17097000	2205100	7017800	3741400	5825800	11074000	6766100	0	3054500	0	11783000	850050	6876600
0	0	0	0	0	0	0	6711100	4394300	16153000	12187000	2194900	0	1915400	0	3642600	2656300	851610	2102800	1380600	4343700	0	0	5737800	0	127180	4771000	8775300	476600	13633000	7277000	922030	0	4738600	0	8066000	3557600	4556100	1820700	3715700	318350	480320	274560	1292600	0	0	0	5528100	1885200	1110300
0	0	0	0	0	0	0	0	2331900	4065200	2854700	0	1064100	0	1016600	0	0	0	3696400	0	1400900	0	0	0	961100	0	1458400	0	2576800	1662500	3687000	0	2736100	0	4877700	0	3254500	0	916140	1359900	1683700	0	0	0	0	0	0	0	2473900	0
0	0	0	0	617550	0	5338800	1773000	15956000	65937000	33566000	16493000	11769000	28085000	19931000	16092000	29274000	8031300	29570000	0	11373000	542450	2524900	44771000	8067300	412570	15337000	7128200	21762000	47533000	52934000	0	473580	11434000	2343000	36860000	9991500	27176000	7583300	4544800	15832000	9941700	10341000	16929000	6845900	7432800	1926100	40279000	33642000	4029700
0	0	0	0	0	0	0	0	0	0	0	0	0	0	0	0	0	0	0	0	0	0	0	4015200	0	0	0	0	0	0	645300	0	0	0	0	1357600	0	0	585020	0	0	0	0	0	0	0	0	684760	0	0
0	0	0	0	0	0	3298200	0	0	0	0	0	0	0	0	0	0	0	0	0	0	0	0	0	0	0	0	0	0	0	0	0	0	0	0	0	0	0	0	0	0	0	0	0	0	0	0	0	0	0
0	0	0	0	0	0	0	55091000	32410000	94118000	30869000	1881900	604370	1187200	0	1615800	1448200	0	1929800	0	3949200	0	0	9048300	587590	1434400	23038000	39971000	18242000	14168000	5655300	986080	730670	5072300	3706400	21218000	14206000	21094000	4685400	1773500	0	637510	741440	4152700	1218900	3954500	812120	38067000	17143000	11332000
0	0	0	0	0	0	0	0	0	0	2321800	7744000	0	1815900	0	589730	0	5278000	5653100	0	971970	0	0	10250000	0	0	0	0	0	14728000	5201500	0	0	0	0	2150900	0	6546700	0	8498000	4513200	0	0	727380	0	0	0	1478000	0	0
0	0	0	0	0	0	0	0	0	702920	291850	708410	0	0	0	0	173190	0	0	0	0	0	0	2465400	0	0	0	0	0	0	0	0	0	0	0	0	0	366590	0	823060	797830	0	0	454060	0	0	0	1614100	0	237850
0	0	0	0	0	0	0	10142000	4446700	47728000	7413200	3594300	0	0	0	4088300	5735900	3161700	7430900	0	0	0	0	17901000	796190	1045900	5219900	22058000	4103700	3313500	6566200	1720500	625580	2335600	4935800	38786000	5882500	17016000	1580700	1460600	0	640180	596510	877510	0	4909300	0	17080000	8528900	2689700
0	0	0	0	0	0	3008900	0	0	3375700	0	0	1008700	1481200	0	0	1138100	1650300	11200000	0	0	0	0	8438000	1876300	0	787430	0	0	31674000	15905000	0	0	2253500	3241300	8980600	3955700	3895200	0	2072000	0	0	896900	993870	572710	0	0	6633000	5956900	0
0	0	0	0	0	0	2016400	20517000	7957800	27020000	5697900	17478000	11514000	11059000	5194700	10759000	9933800	18001000	25048000	0	9767100	786370	3531800	69560000	3738300	1850400	6521700	29038000	8281600	64577000	48315000	6836400	1406400	9133700	63751000	42041000	16347000	34173000	2936600	27221000	33446000	7311300	15798000	22881000	1407900	39383000	539630	15958000	6446800	18250000
0	0	0	0	0	0	11687000	196880000	58569000	276820000	118100000	67094000	20697000	15353000	16720000	38025000	21587000	57264000	43237000	2902700	34376000	113290	608020	140630000	20228000	6343300	66027000	114230000	48740000	140690000	57985000	58879000	5816900	84014000	18579000	173410000	36318000	153360000	15527000	77373000	23131000	10772000	26421000	48436000	3238400	43631000	3349500	107270000	70072000	63665000
0	0	0	0	0	0	0	0	0	2699500	3028900	0	0	0	0	0	0	0	0	0	0	0	0	2926500	0	0	0	0	0	0	0	0	0	0	0	2392600	0	0	0	0	0	0	0	0	0	0	0	1990900	0	0
0	0	0	0	0	0	0	0	0	9108800	5385200	6660900	2161100	4300600	992580	722710	0	0	3918000	0	0	0	0	2004000	0	0	0	0	0	6290900	3284400	0	0	0	0	5292500	1277000	4530800	881830	3517200	0	0	3802300	0	425540	0	0	577180	4085700	0
0	0	0	0	0	0	0	0	0	0	0	0	0	0	0	0	0	0	0	0	0	0	0	0	0	0	0	0	0	0	0	0	0	0	0	0	0	0	0	0	0	0	0	0	0	0	0	0	0	0
0	0	0	0	0	0	0	3672500	0	6295500	3647200	974970	0	0	0	0	0	0	0	0	1009100	0	0	11138000	578740	0	0	0	0	8350200	1016500	0	0	0	0	4524500	622120	7344300	433000	0	0	0	0	991530	0	0	0	7238200	950460	0
0	0	0	0	0	0	0	0	0	0	0	1361800	0	5307000	0	0	0	0	0	0	0	0	0	14406000	0	0	1323100	0	0	5745100	1807100	0	0	0	0	9521000	2492900	4975400	0	1377800	0	0	2895400	2850400	0	5295000	0	2624700	1149200	0
0	0	1223400	0	0	0	0	0	0	4813300	0	0	0	15523000	5601000	1389700	5044200	213340	0	0	6001800	0	0	15668000	2323600	0	4939100	0	0	0	0	0	0	0	0	4932600	0	3626700	0	938390	0	0	0	4316100	2180000	1675200	0	4200900	3965500	0
554530	0	375850	0	786600	0	0	0	0	0	0	0	0	0	0	0	0	0	0	0	0	0	0	0	0	0	0	1027600	0	0	0	0	0	0	0	0	0	0	0	0	0	0	0	0	235540	0	0	0	0	0
0	0	6648400	192870	30858000	1868800	8054000	21062000	52551000	93152000	29826000	40596000	20199000	16003000	10561000	13817000	10881000	12836000	12559000	5795500	17320000	0	4618800	95400000	7440900	1505200	4665300	16453000	24251000	85645000	59875000	1605700	1197900	11987000	4297400	121380000	34367000	58397000	6988100	15953000	25850000	6958600	7208700	18999000	18200000	6054100	0	40618000	21628000	5266800
0	0	0	0	0	0	0	0	0	2585300	1519800	2181300	1202400	1579400	0	443350	1070100	801310	1285200	0	0	0	0	6818400	0	0	498050	5935300	0	0	1163800	0	0	0	0	13295000	2222900	3344400	962340	0	0	777100	0	0	308430	2134600	211340	4937500	2524200	564450
0	0	0	0	0	0	0	1821100	0	0	1794400	2413800	631080	476310	0	780180	2114900	1427900	0	0	0	0	0	990880	0	0	1354200	0	0	6063100	3149500	0	0	0	0	8226400	887970	0	0	0	0	0	1979900	669790	0	0	0	743300	824650	0
0	0	0	0	0	0	0	0	1313000	3436800	2029300	4749300	4649800	2305100	1951200	5605100	10034000	6253600	13875000	0	3133200	0	0	7455300	743140	0	639690	0	1008600	6882700	10427000	0	0	0	7439200	27618000	10928000	2665900	0	3556700	2905500	5303700	7987200	2647600	854380	641330	597870	7879300	2325000	1059500
0	0	2415100	0	1846900	598930	3528500	1719900	2180500	0	0	12086000	6099100	8400400	9275100	382100	2025400	7059200	6485600	2528400	1134900	0	1951200	818490	1225100	0	2154800	0	2715400	1899900	4694400	0	0	0	0	18182000	8110000	0	1280800	0	2156900	0	4008500	4084500	5544800	0	2293300	0	3115200	0
0	0	0	0	0	0	0	0	0	0	0	0	0	0	0	0	0	0	0	0	0	0	0	0	0	0	0	3781900	0	0	0	0	0	0	0	2365200	0	0	0	0	0	0	0	0	0	0	0	0	0	0
269240	2378600	1532900	1121300	4099700	681340	5514400	24920000	21468000	37853000	23379000	24239000	30387000	15489000	10847000	10194000	13051000	14385000	35631000	752920	24767000	1806900	5394600	36567000	9134500	1111100	11476000	20570000	22069000	58413000	41721000	3539000	1684500	10844000	29161000	97233000	51256000	18836000	5919900	14988000	12137000	3808700	3880700	32103000	8468900	10404000	4225000	33963000	23113000	12713000
803670	1792500	1367300	465030	1576000	768250	1039800	38548000	8547600	55769000	36697000	10498000	16905000	7689000	9218000	3229900	9025800	17778000	17703000	2491600	12642000	2168400	5079800	31356000	6350100	1252000	12908000	22511000	8600300	12458000	9799100	2565200	3156600	9162800	7287300	50788000	18811000	6026200	3612700	6915400	6908300	2592400	14160000	10150000	9584700	3310100	804660	20515000	12012000	8858700
0	0	0	0	0	0	0	1534000	479560	1776900	0	4159000	0	1233200	1514400	1988400	0	3403800	376270	1059800	1739200	285460	0	32780000	398580	1011600	4552100	856960	670640	7456800	0	0	0	0	0	12548000	4148500	10562000	566770	1862700	0	1747000	1759800	4144600	0	796060	0	1734000	18675000	1537200
261590	4168000	5286300	461130	4634500	1807000	2914000	17132000	2907500	23433000	5984700	46713000	18588000	82936000	66278000	28011000	45257000	37333000	19237000	1650700	11325000	2498700	261850	365770000	20401000	2474700	29160000	77848000	12436000	134170000	55495000	0	1221700	12661000	12813000	267470000	44143000	135730000	18982000	21777000	1927400	37491000	27538000	65675000	12262000	49063000	1303700	16341000	14850000	5067400
0	3720800	2840200	1834300	1336300	3901500	0	0	0	2057200	2332300	0	322910	0	0	0	0	222330	515040	0	0	237040	0	1271000	315450	107450	1698800	0	0	0	0	0	0	0	0	2058400	1150000	759900	1223300	0	0	0	0	0	0	0	0	844320	0	0
0	0	0	0	0	0	0	0	0	2755300	0	3608400	0	0	0	0	0	1543200	0	0	0	0	0	12597000	0	0	0	0	0	13770000	0	0	0	0	0	2801700	0	12371000	0	507520	0	0	0	1712400	0	447580	0	4512500	0	0
0	0	0	0	0	0	0	0	0	0	0	0	0	0	0	3523900	0	818450	0	0	0	493580	0	0	0	0	0	0	0	0	0	11284000	1452600	0	0	0	0	0	0	1347500	0	5855200	13575000	0	0	0	0	6040400	2514300	0
0	0	0	0	0	0	0	6183500	0	4578900	480990	959990	0	0	0	0	0	0	0	0	2678400	0	0	5732100	0	0	0	5917400	0	0	0	0	0	0	0	5969200	1526600	1621000	0	680010	0	603380	0	2564800	0	0	0	1692900	768570	0
0	0	0	0	0	0	0	0	0	1627300	495010	0	1838600	2706100	0	0	1857700	0	0	0	0	0	0	3113400	0	142180	0	0	0	5594900	855770	0	0	0	0	1847800	0	0	0	0	0	1322000	0	0	0	771100	0	5176000	3640300	0
1511200	19667000	15140000	224390	6821100	0	0	282090000	56823000	108380000	67812000	51300000	35076000	15014000	17618000	13569000	26098000	25423000	47828000	0	85020000	527050	8669200	102560000	29245000	1775300	27798000	272720000	36578000	142960000	91226000	0	197580	13330000	25230000	115240000	67592000	38988000	13002000	31653000	23380000	21395000	22582000	39767000	16547000	18974000	7923200	86573000	63214000	33581000
0	0	0	0	0	0	0	3080700	11301000	14483000	2611900	7663500	4682000	2702500	1788200	0	5022600	5125400	5202100	0	11842000	0	0	12108000	3290100	0	0	1511900	7987000	45626000	19272000	0	0	17523000	12071000	25044000	8599700	3231300	820960	5410200	3133800	1848700	1540400	5732300	0	1169200	0	9933900	6599500	3842200
0	0	0	0	0	0	0	0	0	4389500	0	7820100	1299600	2237400	0	0	0	753350	0	0	0	0	0	23395000	0	0	0	3593800	0	17930000	2486700	1626100	0	0	0	5421900	0	4755200	0	6173900	2018500	887610	0	2117700	0	3722400	0	16816000	4350000	737970
0	0	0	0	0	0	0	0	0	1705500	803380	2113900	1567000	0	0	734530	0	0	0	0	0	0	0	8494500	401390	0	0	42449000	603160	39187000	5733900	0	0	0	0	0	0	1901400	0	0	0	0	0	8634600	0	0	0	0	0	0
0	0	0	0	0	0	0	0	0	0	0	2334900	0	2248300	0	0	0	579990	0	0	0	0	0	13380000	0	0	0	0	0	0	0	0	0	0	0	1975300	0	5765600	0	1537600	0	0	0	2531100	0	3936500	0	990980	0	0
0	0	0	0	0	0	0	31453000	12512000	37566000	14221000	33478000	15410000	11104000	9753200	11609000	32611000	18362000	12595000	0	3941000	0	0	46568000	11060000	834890	8339200	13138000	4865400	72296000	30005000	742230	0	809520	0	119770000	35573000	29860000	7791800	8114400	0	18800000	18768000	17825000	5070600	20190000	1281300	28196000	27274000	8524100
1232800	0	0	0	0	0	5858600	3184700	0	6686000	0	4708600	3017600	9695500	1055400	0	4681800	1812400	1433200	3975800	0	0	807360	11397000	1436000	0	0	6287200	0	2208000	0	0	0	3835500	3484700	42663000	7881600	2396400	504310	994990	0	2500000	2076300	2353100	0	0	0	12007000	3691500	547660
0	0	0	0	0	0	0	82958000	20581000	32769000	25943000	4857000	1879000	4048400	5512600	2806200	3443500	531260	0	0	0	0	335820	9587000	2977600	820300	10188000	31476000	7714700	32154000	16308000	0	2892800	3061500	8103200	9617200	6265600	7983700	2427800	5099500	4420900	163690	77857	11354000	3653900	719290	0	7071300	8434800	2154200
49746000	147730000	159440000	16076000	134610000	59545000	99152000	0	150700000	0	53567000	0	74509000	0	85604000	0	64893000	0	33480000	31512000	142100000	0	28956000	0	146480000	70786	94524000	3537800	65664000	0	80432000	0	0	0	0	0	112700000	953980	56030000	0	50775000	0	17287000	0	115190000	0	80331000	0	154690000	0
0	0	0	0	0	0	0	0	0	0	811230	2794000	1631200	2009900	1692700	0	0	0	0	0	0	0	0	2605300	649220	0	0	0	1055900	4451600	2025200	0	0	0	0	9832400	3363100	0	0	0	0	0	0	852380	0	1164400	0	987300	1670700	0
0	0	0	0	0	0	0	0	0	3512400	2381100	0	0	0	0	357760	0	0	0	0	0	0	0	773640	415160	0	1105400	1606300	1523800	2876500	1191400	0	0	0	0	583000	0	856520	348260	858430	0	0	0	0	0	0	0	1923400	1308600	239880
0	0	0	0	0	0	0	0	0	2091000	0	7659900	950550	0	1857900	0	0	1226100	0	0	758590	0	0	2835700	0	0	0	0	0	0	0	0	0	0	0	4291700	421720	2043900	1509400	2782400	0	0	0	1150400	489840	2868000	0	908220	1003200	0
1474000	2687900	3266000	0	3988100	2122600	1069000	0	262960	0	0	0	0	0	668640	0	0	0	2512000	0	0	326150	2891200	0	1522800	0	851710	5154700	2266900	0	0	0	2993100	4393700	0	21010000	16942000	0	0	1621300	7704400	783340	0	0	2050600	712920	1159600	0	0	0
0	0	0	0	0	1284300	0	13944000	1802400	28840000	12813000	7203600	1163100	543010	0	2525400	3973800	1928500	6198200	0	3330000	0	0	15836000	0	134150	951420	9296600	4437100	18552000	7234900	6386700	5180100	0	2502000	16697000	2232000	15510000	649210	4466000	10575000	2365000	0	3721100	0	1262700	0	8087800	4638300	1943600
0	0	0	0	464180	0	0	27540000	1154100	9945300	4165200	1523300	0	959340	3985100	7964000	872360	4577500	1159900	0	217980	806500	0	10079000	2197500	0	2388400	3146600	348960	7602400	2573200	1914000	1259200	0	0	18519000	5191400	11197000	1108200	3615300	0	1446600	8628800	3716600	0	0	0	3662700	3146600	23444000
0	0	0	0	0	0	0	0	0	1053500	0	1048900	406490	269840	0	332660	635170	544800	1408200	0	460150	0	0	5268000	0	0	0	0	0	12666000	3498700	0	0	2093700	0	1055700	0	1347400	0	0	3459600	0	0	0	0	0	0	0	0	0
0	0	0	0	0	0	0	0	0	2227200	0	0	0	0	0	0	0	0	0	0	877460	0	0	1809200	0	71225	801000	0	0	0	0	0	0	0	0	2796800	0	421580	0	0	0	0	0	0	0	0	0	0	0	0
0	0	0	0	0	0	0	0	0	0	0	0	0	0	0	0	0	0	0	0	0	0	0	1277500	0	0	0	0	0	0	0	0	0	0	0	1377300	0	0	0	0	0	0	0	0	0	0	0	0	0	0
0	0	0	0	0	0	1107900	6660900	0	11471000	4461900	2638600	1005800	855100	0	736110	0	2537900	1144800	0	2439100	0	0	3978900	0	190690	2503200	3550600	1855300	5629700	2076800	0	853050	0	0	9921100	0	3952600	579040	5262400	884290	1003500	941070	2428400	0	790410	0	3664000	1016400	1458800
0	0	0	0	0	0	0	0	0	1350400	1608000	2669100	0	4874200	1462800	2299600	1230100	3788500	2908400	0	0	0	0	22658000	0	165940	541790	7770400	772970	6235100	1742300	1414200	0	9036500	0	20157000	1300700	4695100	0	1458500	0	930140	1086100	3591300	0	8086600	0	4858800	0	711070
0	0	0	0	0	0	0	0	0	857670	0	0	0	0	0	0	0	1124000	1728400	0	1655800	0	0	0	0	0	0	0	0	0	0	0	0	0	0	0	0	0	0	1342700	0	0	0	0	0	0	0	0	0	0
0	0	0	0	0	0	0	6190700	0	0	0	0	0	0	0	0	0	0	0	0	0	0	0	1239400	0	0	0	5570000	963210	0	0	0	0	0	2179500	3693800	825390	0	0	0	0	0	0	0	0	0	0	679850	1139200	0
0	0	0	210110	0	0	0	0	0	0	0	0	0	0	0	0	0	0	0	0	0	0	0	4312500	0	0	0	0	0	4146100	0	2301400	4011900	2940600	0	0	0	0	0	0	0	0	0	0	0	0	0	0	0	0
0	0	0	0	0	0	0	0	0	0	0	0	0	5642000	0	0	0	0	0	0	0	0	0	5036000	0	0	0	0	1071600	0	2087900	0	0	0	0	12304000	4650900	611320	0	0	0	714130	0	6309000	0	728710	0	771680	718010	0
0	0	0	0	316850	224470	0	2365400	446620	15594000	2697200	4064100	4359500	4175700	1565700	1093300	3014000	0	1286300	0	0	0	0	12965000	0	516410	4387400	15060000	2304600	36408000	7606600	0	0	3946500	0	32447000	7556800	6503800	668550	1788300	2430100	5988300	3805000	3695400	780090	646510	0	7119200	3497900	0
31492000	108270000	93040000	21465000	66970000	44114000	117190000	0	48935000	477230	22021000	8297200	39209000	8316200	81471000	142990	36820000	6244000	19341000	37752000	42785000	628810	46968000	15846000	39932000	0	32855000	0	36349000	2286600	28915000	0	837150	0	7650200	39734000	47897000	12645000	20284000	10998000	35119000	2650900	19797000	40779000	72979000	91259000	53839000	0	52527000	15563000
0	3730500	1670300	948120	0	0	0	0	0	0	0	1569700	0	0	3023800	0	0	0	0	0	0	0	0	0	0	0	0	0	0	0	0	0	0	0	0	1990100	0	1247700	0	0	0	0	0	0	0	6727300	0	0	0	0
2209300	4138800	7873100	323960	6424500	2436800	35728000	0	11546000	0	3471200	0	6291600	0	9762300	0	9355300	0	5675000	2391400	5928900	0	12423000	0	4112100	0	4321500	0	4783000	0	10260000	0	0	0	0	0	10763000	0	1787200	0	3754500	0	820990	0	5987200	0	4555100	0	5365200	0
0	0	0	0	0	0	0	2385100	5803100	10086000	7678900	0	1434200	1999300	0	0	0	0	0	0	0	0	0	2474200	814780	0	3799100	10622000	6558600	13241000	1260600	0	0	0	0	4072200	6968100	0	0	0	0	0	0	1010800	0	0	0	3601200	5024200	815540
0	0	0	0	0	0	0	0	0	0	0	3880800	2778200	930710	0	0	0	0	0	0	0	0	0	0	0	0	0	0	0	0	0	0	0	0	0	0	0	0	0	0	0	0	0	0	0	0	0	0	0	0
0	0	0	0	0	0	1624500	0	2412500	10704000	5136200	3526800	2898500	4874900	5665100	914520	642750	5611600	0	0	1615300	189940	0	8200500	0	312390	1338200	0	2410900	21866000	7705600	640010	331600	0	0	15517000	6862400	8637600	0	0	889990	3850000	3547800	4710900	1773600	463640	0	13135000	9487100	1183700
0	0	0	0	0	0	0	2081300	0	6054100	4500400	0	195600	0	0	0	1191400	0	0	0	0	0	0	793330	0	0	0	0	0	0	1341800	0	0	0	0	1156900	0	1051600	0	847620	0	0	0	0	0	0	0	2149700	1686200	0
0	0	0	0	0	0	1869400	13377000	5118500	31497000	23597000	2718400	695070	3113500	0	887560	995380	1797600	0	0	4119900	0	641580	12059000	1547300	877880	3577800	12879000	1177900	14674000	7664700	2957500	0	2289000	5560400	18984000	5892300	8814400	3906600	0	0	0	0	1113300	3638900	1399900	638940	5756400	4247200	2306100
0	0	0	0	0	0	0	0	0	3974700	659580	2275700	0	0	0	0	0	0	0	0	2280900	0	0	5990300	0	0	0	0	0	0	0	0	0	0	1258400	10930000	1841800	2239600	0	337760	0	0	0	0	0	0	0	554980	0	0
0	0	0	0	0	0	0	3847100	0	2950500	0	1068500	709910	0	0	0	0	1185100	2357800	0	1347700	0	0	0	0	0	0	5070200	1255600	8409600	3252000	0	0	0	5230200	2385200	1354000	0	0	0	1580200	0	0	0	0	0	0	1504400	0	0
0	0	0	0	0	0	0	1887700	381330	1535000	523510	0	0	0	0	484700	0	0	0	0	0	0	0	0	0	0	0	1135800	0	0	0	1016700	0	0	1338100	0	0	0	0	0	1166900	0	0	0	0	0	0	0	0	297590
0	0	0	0	0	0	0	11561000	0	3230300	0	1708800	0	915350	0	0	0	0	0	0	0	0	0	6801800	0	261340	0	10762000	0	0	0	0	0	0	0	8185400	0	0	0	0	0	0	0	0	0	0	0	3939500	917890	0
0	0	0	0	0	0	0	0	0	1308100	0	0	0	514330	0	642180	0	1969100	2090700	0	0	0	0	5383800	0	0	0	0	0	10936000	4380200	0	0	0	0	9831300	0	1309000	0	786500	0	1137700	0	1788100	0	0	0	1711700	808560	0
0	0	0	0	0	0	0	0	0	0	0	1331900	0	0	0	0	0	0	0	0	0	0	0	2197800	0	0	0	0	0	0	0	0	0	0	0	1685000	0	0	0	0	0	0	0	0	0	0	0	0	0	0
0	0	0	0	0	0	0	1101400	0	9169000	510320	1253500	0	1216400	0	1801700	2189900	0	0	0	1045500	0	0	13351000	0	358810	647960	3521500	1142900	13708000	3770300	0	0	0	0	9236600	1432400	3734900	0	0	478330	360850	0	1487100	0	5237000	0	2895600	0	0
1430900	2839800	8731600	1544400	4657800	1620100	13765000	56201000	46688000	19505000	13043000	38353000	46075000	78728000	43611000	38647000	44126000	5791500	14128000	1253200	48903000	317750	13616000	128800000	34282000	3689800	35945000	38584000	22323000	153020000	92166000	0	4347100	21312000	3849800	169000000	103370000	83160000	22946000	27552000	31751000	16146000	32563000	73995000	27620000	45033000	11838000	75745000	52038000	2498400
0	0	0	0	0	0	0	0	0	966460	0	1374300	675950	0	1110500	1187000	715590	904210	0	0	0	0	0	431910	0	0	0	0	0	0	0	0	0	0	0	2350200	0	0	0	423660	0	845930	1593100	0	0	0	0	739830	0	0
0	0	0	0	0	0	0	0	0	0	0	0	797330	1921400	0	0	0	0	0	0	0	0	0	5753800	0	0	0	0	0	0	3563600	0	0	0	0	10765000	2262600	2086300	0	0	0	0	0	1786600	0	0	0	1630000	0	0
0	0	2242100	0	0	0	0	0	1353400	4503100	1454200	0	2600900	6732400	3387700	1107500	0	910750	2248700	0	5684800	0	0	26905000	2933400	0	0	0	0	0	1208800	0	0	0	3587700	40336000	8119700	2257400	0	0	1194900	0	661300	3118500	545690	3895800	245150	9244400	1378500	0
0	0	0	0	0	0	0	0	0	1659000	1461500	3176200	962390	14618000	0	0	0	0	0	0	0	0	0	4668800	0	0	0	0	450940	3453000	0	0	0	0	0	4093100	2045600	0	0	0	0	1204400	2315500	4026100	0	0	0	1837900	0	0
0	0	0	0	0	0	0	7286900	0	3425600	2808900	0	0	0	0	0	0	0	0	0	0	0	0	2945900	0	236700	1851200	5541900	0	0	0	0	0	0	0	6706700	0	1994300	664280	0	0	0	0	0	0	0	0	3333600	2054900	221990
0	0	1323900	1029800	0	1587600	16204000	2429200	3917400	0	3606300	760820	0	0	0	0	2067600	0	0	1370200	3111300	0	8492100	0	0	0	0	0	0	0	0	0	0	0	494250	0	0	0	0	0	9594900	0	0	0	0	0	486690	0	0	0
0	0	0	0	0	0	0	0	0	0	0	0	0	0	0	496970	1802100	0	0	0	0	0	0	0	0	0	0	0	0	0	2226500	0	0	2620800	3264300	1767800	0	1416100	0	0	0	0	0	1019500	0	0	0	0	0	0
134480	1591000	0	0	823420	0	0	4766300	14305000	18818000	6064700	6919400	5308200	5682000	2957000	6966300	12427000	6354200	2532200	0	20085000	574380	0	25650000	5655100	1001300	8774000	12844000	16478000	20266000	30340000	0	0	1370000	4929400	29198000	14686000	20767000	4855600	8534100	8110000	4410200	7514400	8024000	3081000	4585600	1251400	27110000	16370000	2334800
0	0	0	0	0	0	0	0	0	874160	0	1133800	688580	0	0	0	0	0	0	0	0	0	0	2563800	422600	0	0	0	0	0	0	0	0	0	0	3687200	421380	0	0	0	0	0	0	748290	0	1895600	0	672120	1227000	0
0	0	0	0	0	0	0	10812000	938800	6218400	0	16686000	1548700	3208500	0	6082400	5232500	1676200	12301000	0	0	612170	0	1712500	442860	0	0	10562000	860940	14984000	9049800	8419100	2846800	3706700	8716900	8521100	2629600	1130700	0	5469300	2280100	3302700	2116500	1494000	0	1455200	0	4717400	1494600	368840
0	0	0	0	0	0	0	0	0	6368100	6343600	0	0	0	0	0	0	0	1216000	0	0	0	0	1271100	0	0	0	0	0	0	0	0	1495700	0	0	1988900	0	757670	649910	1603100	0	0	0	0	0	0	0	6542300	3301700	0
0	0	0	0	0	0	0	203430	0	11559000	11345000	543840	874070	678020	0	0	0	433850	185370	0	0	0	32667000	507560	0	4251900	29243000	1395600	0	1418400	899220	96723	0	0	10763000	1437800	888940	27940000	0	340560	363220	0	0	446500	166200	1497000	0	522960	679440	538710
0	1303500	0	324350	0	0	0	0	0	974290	0	0	0	563510	5799700	1259700	4560900	0	0	0	5253500	483690	3069100	8897300	871490	0	0	0	0	0	0	0	0	0	0	0	0	5897600	3927800	0	0	0	0	3357800	0	21049000	2091100	3469000	12699000	0
0	0	0	0	0	0	0	0	771480	0	0	0	0	0	0	0	1281800	1376200	2793000	0	0	204020	0	0	0	0	0	0	0	0	0	401840	446630	0	0	0	0	1194000	602260	729390	0	4975600	10648000	1178800	0	914900	0	528970	1064000	0
0	0	0	0	0	0	0	0	0	7220700	1243200	3980500	2210500	10734000	2282600	3302100	4107000	9734600	15078000	0	0	0	0	271240	0	0	0	0	0	14912000	11572000	0	0	2969400	0	13416000	3747500	0	0	651590	0	5837400	12577000	954390	0	0	0	7557100	3103400	0
0	0	0	0	0	0	0	0	0	8682400	1518100	14052000	0	6351800	0	0	0	0	0	0	2976200	0	0	15347000	0	0	0	0	0	10832000	0	0	0	0	0	7355200	1034000	13141000	0	924210	0	1084500	1174200	5779100	277760	10271000	0	8921500	2296500	0
493190	13607000	7356500	0	3157400	557330	0	0	0	0	0	0	1223700	0	3499600	0	0	0	0	0	989490	0	1235700	0	4631200	0	1825400	0	666520	0	0	0	0	0	0	0	2222800	0	447760	0	0	0	850620	0	3200000	0	2078700	0	5615600	0
0	0	0	0	0	0	0	0	0	0	0	0	0	0	0	0	0	0	0	0	0	0	0	688330	421030	0	0	0	0	0	0	0	0	0	0	0	0	0	0	0	0	0	0	826370	0	743650	0	0	0	0
0	0	0	0	0	0	0	0	4271400	5321900	8005500	0	0	0	0	0	305390	384370	0	0	0	0	0	630910	0	0	851800	1525600	562390	0	527490	0	0	0	0	0	485440	0	0	618610	0	0	0	0	0	0	0	0	0	0
0	0	0	0	0	0	0	0	0	0	0	0	0	0	0	0	0	0	0	0	0	0	0	0	0	0	0	0	0	0	0	0	0	0	0	0	0	0	0	0	0	0	0	0	0	0	0	0	0	0
0	0	0	0	0	0	0	0	0	0	0	2765900	0	0	1044100	0	0	2641500	0	0	0	0	0	3315600	0	166220	0	0	0	0	0	1507700	490490	0	0	816870	0	3796500	0	701230	0	0	955070	0	0	0	0	1326500	800670	0
0	403100	0	0	405310	0	1135200	0	5387400	21203000	12978000	6204600	1850200	3215600	5661100	5154400	11625000	755610	0	0	10699000	986510	1766000	13640000	2838400	940530	8537500	0	5194900	5080700	14865000	0	0	2990400	0	20429000	11662000	9724700	4166200	2657800	0	5019700	4365200	5506400	1941100	7035800	431780	19104000	10714000	2230200
0	0	0	0	0	0	0	0	1784400	4140100	0	426270	0	0	0	0	0	0	0	0	892690	0	0	3496500	0	0	0	0	0	3920700	4770400	0	0	0	0	0	0	1762600	0	0	0	0	0	0	0	0	0	2537500	0	0
423940	0	182600	0	0	0	0	41694000	35561000	66963000	31647000	32472000	28032000	25556000	13801000	8884100	8344000	6407200	23086000	1089300	44818000	0	2052100	90307000	25044000	1123800	20455000	26515000	24943000	112430000	52752000	0	994050	5915800	2982800	58819000	24017000	46755000	11518000	14087000	7322200	4938400	19197000	44165000	13215000	32574000	0	62600000	42895000	0
0	0	376030	0	715310	0	0	2530400	0	13955000	1422200	10546000	6152900	9790900	3465200	3477700	1135600	5014600	3600200	0	4557500	319970	0	15937000	579580	157240	1994500	2378000	736150	31189000	16928000	0	0	0	2571300	33699000	11344000	9552100	576830	0	0	4901500	3502200	10458000	630220	2528900	3547400	8759200	8956400	291300
0	3260800	4341000	2300900	2301500	1252000	1404400	11999000	0	3397000	2646100	0	0	0	1605300	0	0	0	2317500	0	818590	0	0	1061900	0	0	0	0	0	0	0	0	0	0	0	1700200	1676100	0	0	0	0	0	0	1015700	1083600	0	929130	2489000	966810	0
0	0	0	0	0	0	0	0	0	0	0	0	0	421280	6633300	0	0	0	0	0	227150	0	0	54758000	0	0	0	0	0	0	0	0	0	0	0	0	881450	13704000	3378000	0	0	234370	0	1029600	1024300	1136600	473410	0	604590	1050700
0	0	0	0	0	0	0	0	0	0	124360	0	0	0	0	0	538230	0	0	0	0	0	241780	0	0	0	0	0	0	0	0	399370	377910	0	0	0	0	0	0	0	414940	0	0	0	0	0	0	0	0	0
0	0	0	0	0	0	0	0	0	1726900	0	0	0	5840400	0	0	0	0	0	0	49717000	0	3553500	2517000	0	0	0	0	0	0	5044900	0	0	0	0	0	0	1605500	0	1753000	0	0	0	1509000	0	5476000	0	1271300	3688600	705490
0	0	0	0	0	0	0	11071000	5832100	127680000	50569000	27471000	18379000	11207000	5577200	10306000	15994000	12360000	13477000	0	95295000	110730	0	114460000	20032000	1105500	9135800	5007300	2817300	8728100	30750000	7468000	4621300	7366800	17612000	100460000	30291000	56921000	13834000	10464000	11812000	10285000	6328900	59356000	9054800	10221000	783030	75046000	60333000	11906000
0	0	0	0	0	0	0	1778000	0	1360800	0	821190	0	9100000	3760700	776680	1374000	5114500	7460000	0	1045500	0	0	5340300	0	0	0	0	0	5109400	3900000	0	0	2268500	0	6317900	0	1373300	0	1340600	0	947070	0	1501000	0	1065500	0	5122900	807160	850240
0	0	0	0	262860	368090	0	3820200	0	4315800	1113800	10572000	5459600	4974400	5831700	1431800	3372800	4862000	1212000	0	15139000	0	1271700	15836000	2974000	448600	7368700	14594000	725000	1031100	5030700	728910	0	7986600	0	32523000	10286000	14840000	2875000	3771800	88824	4073700	4736100	8565200	1448900	13292000	221310	12001000	5487800	637260
780690	841360	865760	0	205370	684440	5034000	80022000	13983000	22442000	961770	23193000	3740300	22292000	5325300	6023400	2588500	956550	2029100	0	11887000	349240	0	147580000	9912300	3961300	10538000	233440000	41224000	56906000	22571000	1355600	764340	3664600	0	11725000	3505100	81739000	10065000	35253000	12008000	0	1132900	65660000	11951000	128440000	490590	10071000	1977200	25071000
0	0	0	0	0	0	0	12441000	2883600	8917600	9250600	0	0	903330	0	2352000	3452600	0	0	0	1870200	0	0	28152000	2107400	0	1479600	3819000	2264400	5201800	4876700	4660100	2744300	4359000	4425900	14307000	7257500	4033600	2811600	2595500	0	0	0	5278700	2002400	9450400	0	28182000	25660000	0
16170000	46602000	78825000	10012000	54212000	41102000	41992000	0	75252000	0	86392000	0	44109000	0	31976000	701990	84812000	0	28166000	904230	65394000	0	82429000	0	87021000	0	68799000	0	47265000	0	25654000	0	1746100	0	0	0	39795000	0	39492000	0	64298000	0	4836500	0	44047000	0	56648000	0	56616000	0
2358500	3290500	4262200	2540400	6005400	5320000	9497400	431410	8809300	2327800	8825200	744830	7875900	746860	4708500	0	7774600	982260	5334900	1910800	13606000	183510	8436400	0	10751000	0	6892000	0	2499900	804940	3215100	0	378690	0	0	1464900	7693500	445100	9503000	426610	6386900	0	1096700	1318100	5775300	0	4639600	526820	13225000	766320
0	0	0	0	0	0	0	0	0	804640	0	0	0	0	0	0	0	0	0	0	0	0	0	0	0	0	0	0	0	0	0	0	0	0	0	0	0	466690	0	0	0	0	0	0	0	0	0	0	0	0
0	0	0	0	0	0	0	9467600	3520700	28899000	7368900	5425100	3139600	8416700	3432900	4773000	4617700	917830	2594700	0	3536000	0	0	39703000	1758600	1986700	12537000	11721000	12996000	21041000	8316500	644870	0	2872200	0	15317000	4737100	20612000	3869100	3058300	2676100	0	953620	7045600	0	8362500	0	24521000	11384000	1499200
0	0	0	0	0	0	0	0	1415500	0	2864000	2673100	0	942440	983220	0	0	1605300	0	0	0	0	0	2484200	0	0	0	5145700	2113800	5212500	2861300	0	0	8054000	3429300	5416800	2274300	1991600	0	2368300	1230300	0	0	1717800	0	0	0	0	0	0
149070000	330370000	345500000	117670000	279750000	146000000	535690000	482280000	447700000	1111100000	527710000	916500000	599240000	477960000	631740000	309360000	636730000	609670000	778420000	50966000	928360000	55057000	194690000	3137600000	932160000	73270000	602190000	445870000	284490000	1529200000	1109600000	61872000	232620000	299900000	1100100000	3338800000	1305900000	1726700000	566800000	446940000	940370000	521350000	540760000	758940000	481340000	657820000	172150000	3304500000	1821600000	351020000
0	0	0	0	0	0	0	48064000	25900000	0	0	0	0	0	583010	837160	0	3123600	0	0	0	872970	0	65838000	4589600	0	0	13193000	4725100	3775600	0	0	0	0	0	0	647610	77452000	9995400	1181200	1157600	295340	0	47018000	5238300	11074000	0	552840	0	2958400
1984200	0	547300	0	1215700	0	1924600	99877000	11894000	203020000	78973000	80668000	18751000	56414000	18127000	16448000	19177000	19192000	15844000	0	53404000	465430	0	269990000	25795000	1426400	5647000	69257000	11527000	141750000	42042000	8251300	14308000	55349000	6690100	87850000	16286000	66999000	7491000	36562000	24171000	12669000	10512000	84174000	18562000	155280000	9986800	88556000	53862000	23285000
0	0	0	0	178020	0	5116600	0	1014300	12479000	1045700	11422000	1624300	3472700	0	0	0	4025600	6101400	0	0	114770	0	32653000	478330	0	0	0	1626600	40560000	8988900	533630	2831900	3506400	21265000	7837500	658870	16876000	477710	2312800	7889200	2509100	3628400	1203700	0	7316200	0	7911600	685370	2263100
0	3432700	2484200	0	1013300	2687000	0	11369000	26912000	5177600	74202000	6492400	21313000	72866000	90161000	3014300	29837000	35384000	119550000	0	0	2037300	6410800	122200000	19772000	522810	14156000	5018900	11797000	24616000	10697000	17900000	15031000	0	27244000	95576000	88931000	19679000	4256100	2358500	17717000	2219500	42007000	5002400	8807800	12182000	2092800	28401000	105750000	4830200
11301000	29050000	40770000	24311000	47547000	31727000	35766000	1828800	111440000	98110000	36034000	85435000	120370000	85842000	89306000	119000000	138970000	51018000	87281000	0	627290000	47246000	114930000	664940000	383870000	5066300	94402000	68448000	70952000	140840000	131330000	868780	25610000	6909700	62621000	140430000	282590000	278150000	124260000	110300000	209860000	39680000	40449000	137830000	58795000	77289000	33366000	194150000	228100000	120220000
0	0	0	0	0	0	0	0	0	0	0	331300	0	0	0	0	0	0	0	0	1111900	0	0	258860	0	0	0	0	0	0	0	0	0	0	0	0	0	0	0	0	0	0	0	699360	0	0	0	579730	758560	0
0	1472900	0	0	0	0	0	8785400	4810700	421560000	167070000	123810000	53844000	10231000	7596400	2002800	0	30855000	24212000	0	25988000	97535	0	25368000	3898100	21647000	127140000	120900000	19139000	48299000	18169000	0	0	97208000	69571000	189490000	63767000	34908000	4632800	2267400	0	8340900	9775400	51328000	9523200	14503000	928960	18666000	2261100	11176000
9026100	17928000	30501000	7135000	19474000	16973000	38227000	227180000	113750000	283120000	117770000	76088000	81312000	294950000	312460000	237460000	431450000	162730000	248430000	5150900	157410000	55238000	97996000	369930000	104380000	15108000	120980000	64701000	49693000	590890000	379690000	37357000	24383000	188330000	121880000	942810000	500550000	267750000	76939000	140270000	145170000	101650000	122360000	178980000	75447000	94528000	18051000	479010000	247970000	79108000
0	292570	577920	0	0	0	0	9455100	15898000	28488000	9741000	46985000	23804000	34251000	31237000	23535000	45314000	30282000	47745000	719240	36173000	6471700	6977100	165900000	34935000	706810	10248000	20977000	11127000	18960000	63863000	8909900	5336000	21369000	12434000	175920000	67545000	95005000	22900000	31955000	20669000	32945000	36653000	44309000	10231000	31371000	1667800	73342000	51576000	30747000
6155200	24325000	24360000	5471900	16722000	15639000	1621500	2524200	4824500	85749000	133280000	47507000	25465000	9067100	22789000	0	18208000	6094200	9102500	0	26293000	424480	22217000	45576000	31741000	606410	19077000	4126200	25573000	7704300	30465000	5426600	7557600	1971100	1776400	6204300	30785000	17011000	21103000	16463000	24155000	4660400	11710000	40436000	27564000	37833000	8081000	38595000	138600000	2409600
10699000	20636000	30416000	6765800	9014800	18224000	5525200	366650000	20360000	122210000	46654000	447080000	107520000	353140000	251040000	155870000	149300000	197420000	107940000	4992400	160020000	38877000	41039000	1601900000	39634000	52093000	281320000	890440000	102750000	511050000	192200000	24506000	226270	30499000	97163000	1569400000	228550000	669060000	71607000	208920000	22142000	322090000	284650000	219100000	25900000	1030300000	5665600	440950000	226450000	100170000
0	0	0	0	0	1649800	0	0	0	1068400	8014000	0	1260900	0	0	0	0	0	0	0	0	0	0	0	0	374030	10332000	2011000	0	0	0	0	0	0	0	0	0	0	1871400	0	0	0	0	571150	0	0	0	0	0	0
4187400	16659000	11602000	844330	9826200	6416200	33937000	0	11587000	0	996760	3582400	5170100	0	90789000	0	15523000	746930	9069400	0	1847600	2637700	6044200	0	6559600	0	3025500	0	3659100	3011500	4109700	0	0	0	0	0	11511000	0	1276500	49914000	0	0	0	0	9277200	0	6541700	0	10700000	0
0	0	0	0	0	0	0	0	907400	1728400	2064100	1832600	2839600	3002700	8389000	3314200	17523000	2606800	4958900	0	0	0	0	0	0	0	3798300	0	504810	0	1876000	4490000	2375800	3457400	4226700	3726400	5245000	0	0	395130	0	21846000	27159000	0	1468400	0	52075	4878800	12196000	987770
1183600	928180	0	0	502150	0	0	0	0	6800200	1838200	57340000	45835000	147980000	219130000	2039700	7722000	37203000	89578000	0	0	746820	0	88281000	38083000	124060	8713200	72188000	73851000	117740000	131760000	0	6425200	25872000	12369000	286260000	189420000	25420000	6758500	60578000	58062000	12024000	20727000	329890000	115980000	12184000	8544800	7668300	6873200	6644400
0	0	0	0	0	353060	0	0	0	0	0	0	0	960990	0	0	0	0	0	0	0	0	0	1391400	0	0	0	0	0	5151900	0	0	434890	0	0	0	0	0	0	0	0	0	0	0	0	0	0	0	0	0
451150	8488600	17539000	1940200	5050800	5941000	38266000	0	19853000	475000	10385000	2250100	6674900	380090	16520000	0	15761000	0	5758600	2664800	5686700	0	17556000	0	6384400	0	8328600	0	13191000	0	4607700	0	0	0	0	0	8673200	657020	9210200	558020	0	0	7601300	866990	9846700	0	11993000	332000	13365000	0
566450	1371300	2093600	0	1689000	0	0	0	0	0	0	0	0	0	1125400	0	0	0	0	0	1176700	0	0	0	708160	0	0	0	0	0	0	0	0	0	0	0	0	0	0	0	0	0	0	0	1275800	0	1102500	0	0	0
0	0	0	0	0	0	0	11035000	0	5588000	2442300	0	0	949510	1108400	0	0	0	362640	0	0	0	0	2328300	0	199910	0	7090000	0	0	0	0	0	688700	0	2991600	0	2246300	1328800	1244500	0	0	0	0	0	0	0	2750900	265830	1216300
0	488590	0	0	223760	0	2615500	156290000	64730000	41973000	13569000	80788000	23633000	61323000	26239000	7958400	25031000	13021000	14490000	2552700	174170000	93708	0	298550000	59188000	96791000	589860000	111130000	32123000	19666000	70185000	10297000	3029100	2345600	0	354850000	141580000	218450000	43261000	27366000	22578000	12701000	18698000	157990000	47270000	169050000	11244000	14871000	7797100	147010000
0	0	0	2331200	18476000	9506300	7117900	3635000	5038400	16287000	13373000	102570000	34507000	12541000	8991500	29510000	85243000	0	0	0	30917000	2398300000	7186600000	37454000	12997000	2905700	25619000	2132600	3082900	2461300	10655000	22230000	83954000	4336100	18874000	32565000	23375000	82783000	28697000	16976000	5340700	1697400000	1858500000	351100000	126470000	15855000	3929700	47340000	49719000	1537800000
0	1252100	0	0	0	1458300	0	0	5488600	5550000	3211200	15721000	10535000	173700000	161520000	46408000	93362000	101480000	136550000	0	424920000	221280000	520260000	74281000	27455000	7020700	64355000	552470	66787000	11969000	33032000	82594000	83250000	0	21151000	39981000	21815000	327020000	94657000	107180000	97678000	230800000	242530000	262740000	121670000	44277000	7046100	229140000	241740000	334320000
0	0	0	0	0	0	0	0	0	0	0	0	0	0	0	0	0	0	0	0	0	0	0	0	0	0	0	0	0	0	0	0	0	0	0	515560	0	0	0	0	0	0	0	0	0	0	0	21705000	12236000	0
0	0	0	0	0	0	0	0	0	0	0	0	0	0	0	0	0	0	0	0	0	0	0	0	0	0	0	0	0	0	0	0	0	0	0	0	0	0	739680	0	0	0	0	0	0	0	0	0	0	0
0	664700	1383000	0	208820	0	0	0	937080	2799300	318030	14006000	5044100	150590000	177910000	156900	0	6263100	1232800	0	1376200	74799	0	1751900	0	0	0	1991400	1626700	2278400	1265000	145120	301940	4994200	7265900	165310000	52653000	8310500	785590	0	88513000	10045000	6379300	14048000	5842500	4517200	1338600	20175000	14815000	0
491820	734490	378070	0	1027400	734580	1427200	0	0	0	0	34283000	0	0	0	0	0	0	0	0	0	0	0	12318000	580150	0	0	0	0	5719600	2591300	0	0	0	0	0	763820	24100000	0	0	0	7955700	0	0	0	0	436520	11380000	0	0
0	0	0	0	0	0	0	0	0	0	0	0	0	0	0	0	0	0	0	0	0	0	0	0	0	0	0	0	0	0	0	0	0	0	0	0	0	0	0	0	0	0	0	0	0	0	0	0	0	0
0	0	0	0	0	0	240960	0	0	0	0	44006000	34709000	1217200	0	8767000	11734000	4514500	567040	0	0	0	0	3199400	0	0	0	2758900	0	456770	3921300	0	0	0	1406000	68081000	19783000	0	0	0	0	670240	545570	255380	0	963310	355250	0	787910	1759900
0	418510	386910	0	209370	0	0	891890	1230700	1097500	2482300	13684000	4818000	47256000	65163000	1293800	1276700	12636000	27272000	896290	3881000	7371300	4896500	1228300	1113200	0	1320500	4658400	907890	9511900	5531600	5304600	808840	8199600	0	3706500	3609800	2453000	1009400	597220	1743400	19966000	12947000	9859000	3170000	6800500	2730700	8331200	4698000	4193000
232430000	917760000	636220000	141420000	688980000	327920000	1002600000	11718000	691110000	0	582880000	224470000	1146200000	186060000	1337600000	26859000	650440000	117900000	731090000	52851000	795510000	0	575130000	12555000	660940000	0	525640000	5045700	747510000	46775000	613370000	0	797490	2905700	94145000	349590000	1032600000	0	276660000	13465000	188320000	1443900	333130000	206540000	577460000	9461300	683190000	9064800	1252300000	14588000
11883000	30194000	15540000	4843900	8747500	10943000	40427000	0	31133000	2835600	42122000	28703000	49906000	22623000	37394000	7046600	84884000	27322000	96067000	0	43862000	553800	60422000	80571000	70460000	300750	59030000	15632000	34207000	20650000	51215000	0	0	7977500	23364000	126730000	47408000	38686000	48352000	13519000	27183000	2569800	23554000	97492000	33214000	5286400	14829000	994640	70610000	10617000
0	0	0	7639000	0	1417500	0	0	0	0	0	0	0	0	0	2099400	2840000	1555000	0	0	0	0	0	0	0	0	1044900	0	0	0	0	5708600	4772500	0	14937000	0	0	1036500	0	4400400	0	0	0	0	0	0	0	0	0	1708600
2769200	7694300	7624200	2258800	5672500	4098500	0	21571000	0	2307800	1551400	2384300	2666500	2618500	7120100	0	0	0	0	0	1566900	0	936470	1352100	3540200	0	1092500	42503000	0	0	0	217500	101480	0	0	1698600	6304900	0	1394100	0	0	0	616400	0	2310400	0	2984500	0	2313900	0
1204200	4848500	3590200	1847100	2277300	1867100	10514000	0	1459900	0	2646000	0	756130	0	1686300	0	6326200	0	0	0	4209600	0	5706600	3684800	262240	0	1849800	0	3317400	0	1542900	0	1411800	0	0	0	0	0	2618800	0	7837700	570110	0	968380	4195500	1217800	0	437610	1203800	0
9694700	46597000	10737000	0	6696400	0	13766000	13177000	52285000	0	0	2306100	11522000	4643800	53814000	0	1995300	0	0	26053000	36988000	0	16739000	0	13099000	0	0	0	21275000	0	31171000	0	0	0	0	0	9486900	0	1214700	0	5253000	27953000	7235500	47691000	9035200	6397400	12351000	2862000	38741000	875070
0	844080	0	0	0	930000	0	0	0	0	0	2712300	2036600	0	0	0	0	0	3475400	0	3699300	0	3485300	0	1800100	107270	0	0	1544700	0	0	0	0	0	0	0	0	778490	0	0	3134000	0	0	0	0	1899300	1285700	4939400	2432700	0
0	0	0	0	0	0	0	0	0	0	0	0	0	0	0	0	0	0	0	0	0	0	0	0	0	0	0	0	0	0	0	0	0	0	0	0	0	0	0	0	0	0	0	0	0	0	0	0	0	0
0	0	0	0	0	0	0	0	0	0	0	0	0	0	0	0	1110800	0	0	0	0	0	0	0	0	0	0	0	0	0	0	0	0	0	0	0	0	0	0	0	0	0	0	0	0	0	0	0	0	0
0	0	0	0	0	0	0	0	0	0	0	0	0	0	0	0	0	1250800	1064200	0	1622600	0	0	1838700	469260	0	0	0	0	0	0	5089300	0	0	0	137370000	70813000	9948600	2918900	553230	0	0	0	0	0	0	0	0	0	0
0	0	0	0	0	0	0	0	0	0	0	0	0	0	0	0	0	0	0	0	0	0	0	0	0	0	0	0	0	0	0	0	0	0	0	6698900	0	0	0	0	694020	0	0	1984100	0	0	0	0	0	0
0	0	0	0	0	0	0	0	0	0	0	0	0	0	0	0	0	0	0	0	0	0	0	0	0	0	0	0	0	0	0	0	0	0	0	132190000	54472000	1837600	539580	0	0	0	0	0	0	0	0	0	0	0
0	0	0	0	0	0	0	1208300	0	0	0	0	0	0	0	0	0	0	0	0	0	0	0	0	0	0	0	0	0	0	0	0	278790	0	0	7961500	4313900	0	0	0	0	0	0	0	0	0	0	0	0	0
0	0	0	0	0	0	0	0	0	0	0	0	0	0	0	0	0	0	0	0	0	0	0	0	0	0	0	0	0	0	0	0	0	0	0	13749000	8809800	1477800	0	0	0	0	0	0	0	0	0	0	0	0
0	0	0	0	0	0	0	0	0	0	0	0	0	0	0	0	0	0	0	0	0	0	0	0	0	0	0	0	0	0	0	0	0	0	0	5702600	2153500	0	0	0	0	0	0	0	0	0	0	0	0	0
0	0	0	0	0	0	0	0	0	0	0	0	0	0	0	0	0	0	0	0	0	0	0	0	0	0	0	0	0	0	0	0	0	0	0	3328600	1590300	0	0	0	0	0	0	0	0	0	0	0	0	0
0	0	0	0	0	0	0	0	0	0	0	0	1211500	0	0	0	0	0	2571200	0	0	0	0	909740	0	0	0	0	0	0	0	0	6509200	0	0	155500000	111100000	4263100	2691100	0	0	0	0	1922800	0	0	0	0	0	0
0	0	0	0	0	0	0	0	1189700	14324000	9945000	12216000	8549000	10316000	13943000	5994600	16781000	16335000	19021000	0	25575000	2452800	4495500	4038200	1932200	0	6602900	0	1156200	2917800	8065700	27070000	35158000	0	16492000	856140000	560070000	31699000	10626000	10278000	2637300	2752000	8175300	10427000	4204200	1147600	0	3828400	13194000	4392100
0	0	0	0	0	0	0	0	0	2435600	0	3132600	4636400	2735100	1188600	0	0	0	0	0	10507000	0	0	1790000	0	0	866790	0	1310900	0	4859700	2881500	8835000	0	0	517120000	317850000	13021000	5570500	1002200	0	1726000	6411900	4899500	1264900	1699800	0	2929000	1124900	1010300
0	0	0	0	401390	0	0	0	4527200	16060000	10033000	9517700	7159400	10833000	9542800	4159100	8582000	3804200	14922000	0	19877000	748460	5815300	5316900	2352500	802560	7905100	0	660040	5073400	8472700	1262400	19193000	0	0	1343500000	1032200000	31887000	15549000	3241800	0	3094700	6716400	12550000	7795500	2353000	0	8150900	10596000	1427900
0	0	0	0	0	0	0	0	0	0	0	0	0	0	0	0	0	0	0	0	0	0	0	0	0	0	0	0	0	0	0	0	0	0	0	128930000	36669000	0	0	0	0	0	0	0	0	0	0	0	0	0
0	0	0	0	0	0	0	0	0	0	0	0	0	0	349390	0	0	1795600	4325100	0	1791800	0	0	0	0	0	2050900	0	0	0	0	2388800	0	0	4884200	17728000	10135000	18390000	4561700	0	0	0	0	0	0	0	0	530920	0	0
0	0	0	0	0	0	0	0	0	3312800	9748500	3946200	2174600	494520	2052300	6288900	6383200	3107300	4849800	0	53494000	0	624400	22360000	8791000	867240	0	0	1321200	0	1008800	50064000	53442000	0	0	1339600000	996310000	105550000	34325000	3724200	2100500	1223600	6153800	0	1479300	783580	777230	979140	1390700	0
0	0	0	0	0	0	0	0	0	0	0	0	0	3721200	3498800	240900	0	0	0	0	0	0	0	0	0	0	0	0	0	0	0	0	0	0	0	0	0	0	0	0	0	0	0	0	0	0	0	0	0	0
0	0	0	0	633630	51169	0	11080000	3628300	3874600	2083600	4251300	0	481560	7121900	1995600	11359000	3584300	303070	653430	613080	130480	4647600	10967000	0	196040	2559100	14524000	3711000	26940000	9965800	0	7051500	0	9356000	51501000	11727000	6947700	1546100	0	3800800	610080	1362900	10343000	5838300	7413300	206550	11254000	6467400	8718500
0	0	0	0	0	0	0	0	0	15087000	1019500	14361000	1904800	5619100	5820500	2004100	1716700	2664700	1140100	0	20646000	0	0	82380000	7409100	0	0	0	0	20284000	22290000	0	0	0	0	37882000	5111600	43712000	4047700	7747200	0	0	0	12626000	2350200	7426800	0	1915300	0	805920
0	0	0	0	0	0	0	0	0	7058900	1786100	0	0	0	0	0	0	0	0	0	0	0	0	7426000	938650	0	0	1896000	0	0	0	0	0	0	0	0	0	3881800	0	0	0	0	0	0	0	0	0	0	0	0
0	0	0	0	0	0	0	0	0	0	0	0	0	0	0	0	0	0	0	0	0	0	0	952910	0	0	0	0	0	0	0	0	0	0	0	0	0	0	0	0	0	0	0	0	0	0	0	0	0	0
0	0	0	0	0	0	0	9873600	0	5191100	0	16637000	1265300	747160	0	12744000	2757200	0	0	0	0	328470000	256450000	5350700	0	540610	1002300	0	0	1643700	0	3942400	0	4453000	0	9645600	0	29677000	788420	874120	0	497190000	605030000	55759000	1567600	10302000	0	12246000	2660200	407540000
7903100000	15355000000	14885000000	3592200000	12777000000	7748000000	35006000000	70954000	9658800000	2021600	7555900000	22100000	4458700000	56976000	7432200000	9241100	9998900000	7931600	6384500000	5832100000	6065500000	8943900	8410800000	25464000	9651500000	564150	6838800000	31318000	7204600000	14055000	4037700000	1312200	546090000	8852400	2763500000	10631000	5398300000	17906000	4458200000	12946000	6534700000	39820000	3237300000	55242000	8053100000	39564000	6645800000	66400000	7100200000	9978300
219940000	421520000	382420000	74980000	329690000	183930000	1076200000	2776800	219950000	1038100	203140000	16527000	102640000	1221800	353420000	0	308720000	3597200	212570000	118140000	165330000	893300	294190000	3366500	235900000	243790	185620000	15727000	142320000	19057000	109350000	810620	46013000	0	83410000	1070600	150710000	7028800	131800000	3397700	220280000	669790	74613000	4227600	215740000	22436000	152500000	12396000	245640000	1066200
9875900	25355000	20491000	917450	12961000	4024500	134760000	0	23809000	0	12774000	0	7565500	0	18589000	0	12852000	0	5665000	17989000	10687000	0	16149000	0	21281000	0	12838000	0	18959000	0	8781800	0	0	907050	5823800	0	20253000	0	7751600	0	9324700	7988300	10021000	0	15394000	0	11607000	0	23747000	9893100
7603000	22197000	33497000	11873000	18937000	12901000	108220000	597860000	549430000	905480000	670080000	238820000	164180000	242930000	352520000	25011000	113130000	350020000	367330000	4225600	191980000	1221200	88572000	208710000	62553000	33689000	355560000	292720000	132790000	590170000	366840000	87346000	39116000	2068900000	1293900000	1351700000	577630000	74211000	41353000	63193000	144630000	63481000	22486000	489350000	136200000	92624000	27733000	303080000	326700000	150810000
0	0	1650000	0	1030700	0	12800000	4648600	10288000	16280000	10939000	0	0	5147600	4645800	0	0	0	2308300	0	3896100	0	0	2040000	0	298830	5695800	0	2670600	4805500	6782100	0	0	0	0	16647000	13964000	0	0	0	0	0	0	6270000	3552600	0	0	6381700	4725100	0
5910400	0	697870	0	883010	0	1113800	0	0	321010	0	0	377630	132370	0	566830	0	1334100	0	0	0	161260000	265840000	800560	858660	0	0	0	0	1200800	2655500	8366000	1625200	0	0	4472500	0	318130	0	2148700	2122600	235740000	255350000	9547900	553720	0	743570	0	0	404170000
0	0	0	0	0	0	0	0	0	0	0	0	0	0	0	0	0	0	0	0	0	0	0	0	0	0	0	0	0	0	624820	0	0	0	0	0	0	0	0	0	0	0	0	598360	0	557790	0	1422200	0	0
3312200	3638900	0	0	345260	0	0	0	0	427470	1355400	10663000	3610400	12668000	10875000	635140	0	3423900	5755000	0	0	0	0	1543300	490060	39915	0	0	1101500	0	0	0	3833900	0	0	2559300	0	1410900	0	0	3503100	0	628780	2696800	0	4718200	996830	1279400	1752000	223500
0	0	0	0	0	0	0	0	0	0	0	0	0	0	0	0	0	0	0	0	0	0	0	0	0	0	0	0	0	0	0	0	0	0	0	0	0	0	0	0	0	0	0	4438900	0	0	0	0	0	0
0	0	0	0	0	0	0	0	0	1289300	1576000	0	454970	0	826770	1249400	1867400	639090	474750	0	0	0	0	0	891890	0	0	1346800	0	0	749740	0	0	0	0	0	687720	0	0	0	0	0	0	1638900	0	0	0	0	0	0
0	0	0	0	0	0	4532100	7012400	884770	0	751000	2121700	2740100	815210	0	0	1912000	1234600	1929600	4795500	1298300	857710	5824000	0	0	0	907530	0	876120	0	4231600	0	0	0	2599800	0	1693600	1400700	1453900	1630700	0	2562000	3310800	0	1267000	0	1646300	4939600	3008100	0
0	0	0	0	0	0	5572500	3239700	0	0	200100	0	572990	824910	0	1237500	0	0	0	0	0	0	0	576330	0	0	0	5752400	0	9475200	4265200	0	0	6396600	0	0	0	4170800	872560	0	0	1104900	1389500	530600	186090	518390	0	76144000	70984000	11294000
0	0	0	0	0	0	0	0	0	932850	0	1725000	0	444350	0	0	0	414850	0	0	0	0	0	1927500	299800	0	0	0	0	3812200	2693000	0	473120	0	2617000	544600	0	5803900	287860	0	0	0	1116700	0	0	2672000	515950	69703000	81993000	4326500
0	0	0	0	0	0	0	0	1821800	0	0	1797800	0	0	0	0	0	0	0	0	0	0	0	0	0	0	0	0	0	7316900	5820900	0	709550	0	0	0	0	5495200	0	0	0	0	0	0	0	0	0	61595000	71196000	6270800
185790	0	0	0	417120	0	0	0	0	0	537690	2421500	3203900	0	0	995540	0	1936900	0	0	0	125030000	112860000	3501400	0	216020	0	0	1574900	0	0	0	442610	0	0	1679100	0	4062900	0	0	0	85049000	128150000	18941000	1058500	489770	0	707310	0	89800000
0	1612900	1037200	0	876540	0	1826100	0	0	0	0	0	0	0	0	0	0	0	0	0	0	0	0	0	0	0	0	0	0	0	0	0	0	0	0	0	0	0	0	0	0	0	0	0	0	0	661850	0	0	0
0	0	0	0	0	0	0	0	0	0	0	0	0	0	0	0	0	0	0	0	0	0	0	0	0	0	0	0	0	0	0	0	0	0	0	0	0	0	0	0	0	0	0	0	0	0	0	0	0	0
0	0	0	0	0	0	0	0	0	0	0	0	0	0	0	0	0	0	0	0	0	0	0	0	0	0	0	0	0	0	0	0	0	0	0	2132300	0	0	0	0	0	0	0	2487400	0	0	0	0	0	0
0	0	0	0	0	0	0	0	0	0	0	0	1434800	14903000	13952000	0	0	0	0	0	0	0	0	625520	0	0	0	0	0	0	0	0	1411200	0	0	306240	0	0	0	0	0	1208600	0	15399000	12905000	0	0	0	0	0
14774000000	33850000000	33528000000	9176300000	20591000000	20052000000	65993000000	1151200000	21478000000	9800400	10824000000	85154000	10132000000	295680000	17572000000	59044000	21176000000	35968000	11965000000	4708400000	20221000000	8551900	25980000000	72436000	18061000000	1793200	9489800000	79359000	14375000000	467600000	12040000000	11167000	1321700000	46987000	3855000000	538690000	10666000000	5252700	7518500000	39068000	16999000000	601070000	5273000000	584000000	13913000000	1612400000	13295000000	175170000	13795000000	225360000
84099000	116020000	149240000	1172100	83126000	4725500	520220000	83469000	199970000	0	7238300	0	65211000	17467000	76287000	13447000	29575000	0	78466000	21619000	106350000	339260	26539000	4948200	49834000	0	8508000	0	94160000	12564000	100430000	0	0	0	4958900	0	68082000	0	14987000	2796700	87619000	12277000	45708000	0	81583000	61275000	84539000	7586100	34565000	14316000
21718000	54962000	43022000	0	45341000	2986000	68108000	2622700	24633000	0	0	0	13525000	1307900	28103000	0	0	0	15474000	0	25964000	0	0	0	27602000	0	0	0	10948000	0	30591000	0	0	0	0	0	13588000	0	0	0	14688000	0	2824900	0	26546000	0	24774000	0	4748000	0
0	0	0	0	0	0	0	0	355430	1914700	0	0	0	0	0	0	0	0	0	0	0	913480	0	2259900	0	0	0	0	0	1188500	0	0	0	0	0	0	0	4265000	1079300	0	0	0	0	0	0	4847000	0	7595600	5161800	0
0	0	0	0	0	0	0	0	0	0	0	735050	3295500	2794000	2691500	572770	0	1744900	0	0	0	0	0	0	0	0	1319100	3142100	0	0	0	1430300	0	0	1003300	0	0	3574100	777710	0	0	1698500	3566200	4494100	0	0	0	4618200	6045400	3067000
0	0	0	0	0	0	0	0	0	0	0	0	0	0	0	0	0	0	0	0	0	0	0	0	0	0	0	0	0	0	0	0	0	0	0	0	0	0	0	0	0	0	0	0	0	0	0	736730	0	0
0	0	0	0	0	0	3289900	0	0	0	0	0	0	0	0	0	0	0	0	0	899310	0	0	0	0	0	0	0	0	0	0	0	0	0	0	0	0	0	0	0	0	0	0	0	0	0	0	0	0	0
0	0	0	0	0	0	0	0	0	0	0	0	0	0	0	0	0	547920	0	0	0	0	0	0	0	0	0	0	0	0	0	2249500	0	0	0	0	0	0	0	0	0	0	0	0	0	0	0	0	0	601800
0	0	1917000	0	0	0	0	12996000	2543700	0	0	29547000	19869000	12953000	18477000	1673600	4976000	41269000	69925000	0	5094400	1098300	895070	65296000	22835000	0	868220	3368800	323980	91468000	67635000	0	245080	12801000	2213600	17486000	11491000	298760000	87100000	6704000	4285700	21599000	28126000	7503800	4388800	32011000	9973000	18173000	15061000	101260000
0	0	0	0	0	0	0	0	0	0	0	4347300	0	2651900	0	0	0	0	0	0	0	468070	0	7065100	0	0	0	0	0	7843200	8586300	0	0	0	0	0	0	78559000	5820500	0	0	10523000	2104700	1709000	0	10785000	0	3655400	0	8564000
548550	2677400	1278700	1125900	3208700	787200	0	0	4680300	2950100	825920	4065900	3708400	1491100	2037200	288740	0	321170	1981400	0	1421200	564500	0	15128000	3681600	0	550120	0	689910	2545500	10707000	0	3948100	0	0	5456000	5224300	12227000	671190	662210	1552900	1439400	0	4938100	1580200	813790	0	1657500	1491800	31238000
22423000	203460000	52583000	179530000	38185000	160860000	37884000	0	9220700	0	92780000	0	39448000	15335	10247000	1948500	73659000	1540700	50010000	3827100	51293000	8325400	165510000	5200000	186670000	123550	43022000	0	34654000	1442200	11024000	0	4650000	0	19124000	0	33216000	2262400	32497000	0	40729000	2331300	15041000	6914800	66132000	1643400	30184000	27280000	84371000	59755
0	0	0	529940	0	0	0	0	1198400	424160	107310	66105000	7565500	1697500	138500	747550	0	0	0	0	980580	62622	0	0	0	0	0	3904800	0	0	534480	8911600	2947900	3663300	10395000	0	721070	486060	278870	394090	838940	0	1003400	0	0	0	1129200	408200	0	4642200
0	0	0	636040	0	0	0	0	0	0	0	0	0	1886400	0	0	0	1985800	0	0	0	0	0	1337900	517850	0	0	0	0	0	2011400	0	0	0	0	0	0	0	0	0	0	0	0	0	0	0	2316600	5152100	6028500	481360
0	0	0	0	0	0	0	0	0	2296400	0	6577700	2216300	6303500	17452000	0	0	8613700	10546000	0	0	0	0	685140	0	0	1076500	0	0	7264400	6680100	0	1110500	0	0	2347300	7769400	0	0	0	0	0	2568100	1571000	4197600	562990	0	2594200	3766700	0
0	0	0	2513100	0	2913700	0	1534100	0	0	0	0	1012700	5427200	2635900	824300	2681400	0	0	0	0	158920	1153700	0	0	0	0	0	0	1415200	1436200	352830	0	0	0	0	0	515570	0	0	0	0	0	0	0	0	0	1353100	0	0
14483000	144130000	152450000	553960	41688000	734140	0	10501000	4845400	1457300	1142400	1984200	4417000	544160	43897000	0	0	0	0	0	18170000	770590	63479	6707100	26910000	436580	37271000	12730000	13172000	0	1679100	0	570540	1451300	0	16884000	12729000	6257900	35111000	3245800	0	534880	8169400	1400100	6175800	13721000	6835500	5521700	21293000	1230900
5094900	10880000	9780400	354080	7268500	2210900	21225000	0	9345500	0	4246300	1600000	32308000	62962000	284440000	0	17119000	36176000	141840000	0	12396000	0	8407800	2245700	9181100	0	8511000	0	9374400	0	21623000	0	0	0	13327000	20902000	59423000	0	7600900	0	5413200	0	3382600	0	22043000	0	11271000	572730	11835000	549080
0	0	0	0	0	0	0	0	0	0	0	0	0	0	0	446080	1343100	4780700	0	0	0	0	0	0	0	0	0	0	0	0	0	0	333950	0	7977500	0	0	0	0	0	0	0	0	0	0	0	0	0	0	0
16682000	1793300	19721000	1148900	4234200	8773800	1151000	50547000	249340000	773610000	422320000	339250000	309210000	2187700000	2189400000	440060000	1052600000	1232100000	2358300000	0	595980000	362870000	1092000000	3353400000	932510000	922190000	8826700000	514040000	1430800000	2209000000	2899700000	294440000	1332200000	996320000	954680000	3180500000	1592300000	1184000000	333520000	4405300000	5347100000	1317500000	1564600000	1266500000	626380000	2505300000	514250000	896270000	771720000	579590000
0	0	0	0	0	0	0	0	1123000	0	0	953180	727660	1088700	1243300	0	0	0	599570	0	947680	0	0	1255900	900780	0	0	0	0	0	1524400	0	0	0	0	1272300	1332200	0	812030	0	0	0	0	1883100	888920	1842100	543730	0	660460	0
0	0	0	362830	0	0	0	0	1072800	0	0	19576000	12033000	103430000	94560000	9146300	8231300	60157000	94509000	0	0	0	0	22950000	1090800	0	0	0	0	0	18252000	0	0	0	6608900	15803000	7431300	0	0	2033400	985500	0	266760	5052000	1689900	8536500	435360	1128000	787530	1855600
26331000	41235000	75442000	15123000	37905000	29713000	44758000	505490000	107490000	354990000	140150000	692310000	237940000	784460000	331600000	368890000	413920000	564430000	331200000	41561000	356500000	51823000	106290000	1807600000	133010000	47028000	302310000	886610000	127980000	1945500000	687940000	97771000	23074000	109600000	137150000	4115300000	686810000	811160000	112230000	234870000	138350000	623900000	636350000	490240000	85950000	507910000	19863000	1081400000	614250000	153540000
4488100	12109000	9929600	9508500	7630300	11623000	18464000	0	26532000	21527000	16105000	48219000	39627000	74212000	88775000	69724000	165670000	29413000	62037000	0	126570000	6731400	29693000	105010000	31402000	6152100	70133000	0	26525000	36867000	51357000	0	36418000	0	4342200	352550000	121370000	57819000	23158000	13828000	0	23365000	46992000	48408000	15167000	13571000	4320300	45861000	57041000	16279000
9722900	15230000	27537000	6406400	16300000	9633500	3021000	14950000	89157000	212260000	79826000	299430000	93277000	72585000	63414000	98251000	177490000	118220000	174600000	0	30257000	5320600	21089000	451770000	159960000	9565200	70667000	74252000	110660000	223930000	233260000	228960000	74689000	32478000	142170000	289430000	113710000	255040000	40090000	381200000	133550000	126970000	132580000	262840000	75930000	146550000	31853000	192750000	120050000	234550000
0	0	756360	0	0	0	0	0	0	0	0	5714000	3498200	0	0	0	3370700	0	7460100	0	2883600	0	0	0	0	0	0	0	1314800	6043100	0	7241400	467070	0	10496000	0	0	4264400	0	0	0	0	51872000	0	0	0	3232000	0	0	0
0	0	0	0	0	0	0	0	0	0	0	0	0	0	0	0	0	0	0	0	0	0	0	0	0	0	0	0	0	0	0	0	0	0	0	0	0	0	0	0	0	0	0	0	0	0	0	0	0	0
576460	2897900	1740700	1946800	785230	2939800	0	0	698170	0	2088100	1132400	332170	0	1086700	0	1880500	0	0	0	993550	0	0	372100	0	0	2257900	0	539300	371250	0	0	0	0	0	0	523980	0	1443600	0	0	0	539230	0	379800	0	291910	0	2795800	0
0	703460	0	0	473650	1994700	0	0	0	6395600	27449000	3406200	3573800	13083000	35312000	2295200	9441400	849170	6630100	0	3010100	0	0	13683000	7344500	165960	870270	952650	3392300	0	2036700	0	2864200	0	0	3286300	3734600	1508800	966170	1292600	0	0	2139700	451230	1897500	2397100	0	9545400	38299000	0
0	0	0	0	0	0	0	0	0	0	0	0	0	0	0	0	0	0	0	0	0	0	0	0	0	0	0	0	0	0	0	0	0	0	0	0	0	0	0	0	0	0	0	0	0	0	781850	579600	0	0
3471600	5528600	7960600	6679600	7312600	5429200	6896900	0	2585500	0	6761500	0	3335300	0	2208200	0	9578400	0	6241000	0	3823600	0	9404100	0	4301400	0	3074800	0	2459400	0	0	0	1178500	0	0	0	2776500	0	3829000	0	9047900	0	1761700	0	3170900	0	4462300	0	3226500	0
0	0	0	0	0	0	0	0	0	0	0	0	0	0	0	0	0	0	0	0	0	0	0	0	0	0	0	0	0	0	0	0	0	0	0	0	0	0	0	0	0	0	0	0	0	0	0	0	0	0
0	0	0	0	0	0	0	0	0	0	0	0	0	0	0	0	0	0	0	0	0	0	0	0	0	0	0	0	0	0	0	0	0	0	0	0	0	0	0	0	0	0	0	0	0	0	0	0	0	0
0	0	0	0	0	0	0	0	0	16558000	5088800	7340900	1548100	0	0	0	0	0	0	0	1150000	0	0	14257000	400800	0	0	0	0	20448000	4273800	0	0	0	0	6957900	753180	17632000	2422700	1525200	0	0	0	1736700	0	1507600	0	2002700	1216200	0
206270000	937760000	92802000	1227000000	77218000	629660000	1003000	8949400	46492000	5900500	159900000	3603800	2419200	20867000	1222100	2164200	40547000	7558800	30780000	2095000	27351000	12989000	206070000	24652000	43509000	0	131190000	7543800	145050000	0	13476000	139770	3091700	4574600	80016000	1727600	5941300	48507000	87631000	11833000	37656000	2314000	869520	6040000	6685100	0	12465000	5759500	6334800	209530000
0	0	0	0	0	0	0	0	0	0	0	0	0	0	0	0	0	1190500	3193800	0	0	0	0	0	0	0	0	0	0	9380800	16633000	0	0	0	0	1459900	0	3813400	881640	0	0	888280	1734800	1812600	5611500	0	0	1360600	0	0
0	0	0	1526000	0	0	0	0	0	0	1065300	0	0	0	0	0	3036800	1673500	792780	0	0	0	2539700	2894100	838840	0	2996300	0	1030700	2290000	0	1100300	0	0	0	6077900	2986300	66954000	13425000	0	0	0	0	8109000	1175100	665930	0	418460	340260	11113000
0	0	0	0	0	0	0	4108000	0	0	0	0	0	0	0	0	0	0	0	0	0	0	0	0	0	0	0	9799600	1804100	0	0	0	0	0	0	4314400	1090300	0	0	0	0	0	0	0	0	0	0	0	0	0
73941000	82107000	177650000	62125000	88207000	79244000	57994000	209280000	46029000	334270000	151490000	587750000	161610000	1543000000	312600000	298360000	347770000	94147000	100630000	17858000	188380000	67870000	89307000	3643700000	111240000	34097000	301270000	831770000	228200000	1460000000	589800000	0	745850	33298000	0	3149800000	521430000	1025100000	95854000	159160000	34911000	481490000	236040000	730240000	49033000	1086800000	29162000	943320000	448080000	107370000
0	0	0	0	0	290260	1262900	1574100	4626400	1521300	4701600	0	0	5845700	6986400	0	1683300	8229500	8297200	0	1263200	0	0	5363100	2257900	104460	4061900	0	0	5967200	7862000	0	1569900	2656700	0	12045000	4910600	1204300	0	0	0	3637300	3874500	751550	1942500	0	0	1001200	1183200	797670
0	0	0	0	0	0	0	0	0	0	0	2216500	0	0	0	0	0	0	0	0	0	0	0	0	0	0	0	0	0	0	0	0	0	0	0	0	0	0	0	0	0	0	0	0	0	0	0	0	0	0
0	2359900	0	0	0	0	0	43777000	0	0	0	0	0	0	0	0	1063900	0	0	2350500	0	0	0	7801600	0	0	0	34851000	0	0	0	0	0	0	0	0	0	3154200	0	0	0	0	0	0	0	0	1229200	0	0	0
0	330110	0	261660	0	560170	0	0	0	16561000	9540700	9604600	5598200	6304800	1948400	7259600	12464000	3033500	9074600	0	5662500	770780	4944700	10411000	2975000	0	0	0	1992300	7606200	14757000	0	2342200	2214200	2125500	23498000	9329900	2492800	487430	3471100	2273300	0	750760	7738600	516290	2793300	0	19378000	21174000	3441400
0	0	0	0	0	0	0	0	0	0	0	0	0	0	0	0	0	0	0	0	0	0	0	0	0	0	0	0	0	0	0	0	0	0	0	0	0	0	0	0	0	0	0	0	0	0	0	0	0	713900
0	6348100	7346900	1750000	2487900	900240	6615600	66177000	1604400	19884000	17833000	1482900	3115800	0	2806700	0	5469900	356610	3888300	0	5727000	10630000	20919000	1268500	1282800	0	1035300	150630000	13881000	0	341730	0	0	1942200	0	0	1127900	2414300	5003600	0	5349400	0	651450	0	0	74095000	515570	84124000	31738000	1995600
210210	0	0	0	0	0	5654000	0	3210600	4140800	0	11466000	1871100	4628700	883620	6327200	79030	7128900	4896400	2623100	0	1233500	0	0	0	0	0	4087700	1671700	172600000	11723000	0	0	5810500	11051000	10709000	2087300	0	0	8795800	4241700	12139000	10976000	3288100	0	0	478630	11460000	1567100	777790
0	0	0	0	0	0	0	0	0	14410000	0	17585000	0	5022600	0	960840	0	4688800	0	0	0	304040	0	43940000	0	324400	0	7767900	1517000	46936000	7388100	6961500	4088100	13351000	8569600	11202000	338500	22148000	0	11348000	6467300	3378600	0	6265800	0	2695200	0	21978000	931200	844890
0	0	0	0	0	0	0	1168200	0	19709000	6940900	32050000	2002100	11654000	1295800	720670	0	5458500	11606000	0	0	0	0	31221000	0	0	0	16816000	12507000	148310000	24982000	0	0	21000000	0	14052000	1972600	8785000	0	34345000	31842000	0	0	2831600	0	1948800	0	46410000	25386000	389010
0	373780	661280	367580	0	276590	0	6344500	6482500	31225000	8592700	38538000	7311500	19635000	17268000	3790300	18827000	16662000	13577000	0	0	2675000	4352500	81018000	3274500	201530	4403200	8534300	6147700	20809000	21656000	0	1182300	0	0	75302000	9987400	63813000	5410300	10274000	2002600	14146000	26336000	22759000	1317600	22324000	846830	35000000	16080000	1151200
1628500	4641700	7171600	0	4172200	1474400	11792000	336550000	489470000	225780000	36706000	42750000	15946000	158070000	224870000	745240	0	4196300	12852000	3054000	904030000	0	0	2104300000	261030000	4052900	11775000	274540000	5300400	1097100000	38481000	6428500	305320	433120000	20039000	607340000	299290000	502790000	163170000	4859600	3267400	33463000	6218900	388060000	50549000	363990000	39227000	258460000	156820000	8974800
0	0	0	0	0	0	0	0	0	0	0	0	0	0	0	0	0	0	0	0	0	899910	0	0	0	0	0	0	0	0	0	0	0	0	0	0	0	0	0	0	0	0	0	0	0	0	0	0	0	787540
0	0	1172900	0	386110	0	1706300	0	0	3694400	1113700	7872000	1351200	3720300	4894900	0	1623200	3318100	0	650390	0	0	0	11731000	379390	0	0	0	0	31581000	11485000	0	554180	5445100	6199400	1527900	801390	14894000	280090	7251000	3516900	1087800	1947100	3040800	0	1593000	0	10269000	3358200	3306200
0	0	0	0	0	0	0	0	0	0	0	1333200	0	0	0	0	0	7572100	9620100	0	0	0	0	0	0	0	0	3865800	1621400	6379800	0	0	4134700	4699100	0	0	0	0	0	7976400	6606500	3532400	2903400	976060	0	0	0	0	0	3092200
13870000	51198000	52851000	16235000	34067000	43985000	39401000	0	25647000	0	25603000	442310	17028000	0	31098000	361260	37610000	0	10159000	17951000	25544000	0	32020000	0	32490000	0	19027000	0	12491000	385080	7986000	2335600	3485900	0	2655800	7246500	24186000	0	12404000	0	18594000	0	4419400	1385700	26801000	7059200	21171000	0	42662000	5060100
0	0	0	0	0	0	0	0	0	0	0	3101500	2070700	744420	0	0	0	0	8091000	0	0	5831900	8376700	1330600	0	0	0	0	1073000	0	1845500	23466000	14636000	1360500	11081000	0	859150	0	0	1842500	8137000	32082000	20092000	2945200	0	0	0	0	0	4885100
0	0	0	0	0	0	0	0	0	0	0	0	0	0	0	4790700	6504500	0	0	0	0	0	0	0	0	0	0	0	0	0	0	1237700	0	1478200	0	0	0	0	0	0	0	0	0	1283500	0	0	0	0	0	0
0	0	0	0	0	0	0	0	0	0	0	0	0	0	749670	0	0	244110	0	0	0	0	0	0	0	0	0	0	0	994390	1641200	0	0	0	0	0	0	11379000	0	0	0	0	0	451570	0	0	0	0	0	848950
0	0	0	0	0	0	0	0	0	13516000	2069400	27509000	864920	11259000	13070000	4767000	26465000	42227000	2208200	0	0	1905800	0	26274000	231840	130950	0	0	0	3303100	2559200	2684700	0	0	0	36435000	2000400	22479000	276640	5666100	0	18469000	27044000	1801000	0	927520	0	78682000	30692000	120660
0	0	0	3519800	0	0	0	0	0	1323300	1140600	22400000	6947700	978130	8471200	1335500	12762000	6865900	0	0	0	3241600	3710900	0	0	48579	0	0	0	0	2049000	3313800	0	3369900	0	30262000	844850	0	509060	794750	0	17220000	19022000	0	0	659320	0	34266000	24714000	3169000
551400	0	443410	0	511350	0	998490	163400000	24044000	97093000	12304000	13443000	5886500	9554500	5483200	23918000	3892400	16032000	9693800	0	9092000	640140	0	59512000	11274000	6918200	58439000	233820000	42478000	71519000	22539000	12372000	16921000	111770000	46734000	57360000	24775000	35460000	15931000	43074000	12347000	11993000	8546300	25733000	8002500	6951400	584420	35084000	24555000	32641000
0	1836700	5670200	0	0	1045500	2621000	636090	0	0	0	132350000	95503000	707510000	621080000	55028000	99036000	231950000	237800000	0	0	0	0	0	0	165730	0	2077500	604210	99860000	102020000	55726000	34893000	35390000	80627000	992690000	350490000	0	0	35516000	17023000	27289000	28271000	695420	1509200	2399800	0	95897000	65498000	1093900
584500000	2043500000	1823000000	350350000	1591400000	705510000	4962300000	45732000	1216500000	9565400	1030200000	19378000	820020000	38127000	529850000	34441000	1087900000	24810000	468230000	26289000	1001900000	5522600	1519600000	7875700	1113500000	11126000	1145300000	5656600	572510000	11445000	875780000	2133300	8434700	0	120880000	20891000	619060000	4049400	564640000	11604000	901800000	31241000	319030000	40133000	1292400000	111450000	401260000	37952000	1825300000	14167000
0	0	0	0	0	0	0	0	0	18220000	883220	25220000	0	5715100	0	2394400	1358500	3103300	0	338640	0	138190	0	89679000	747410	0	0	4770200	645470	33911000	3086400	1453100	0	13551000	0	25866000	0	31294000	0	8305200	0	0	0	7806400	0	25166000	0	48295000	4521400	0
1917600	3777300	6824100	0	587830	3535300	0	0	0	0	1246000	0	1550500	0	3799100	0	3655900	0	0	0	0	0	4328500	607560	1541400	0	341210	0	1317800	0	0	0	487580	0	0	6639800	490240	0	293740	0	0	0	9077100	0	5259000	0	1429500	0	1590600	0
0	0	0	0	0	0	0	0	0	0	569630	899130	0	646510	1411500	0	1107400	1003500	0	0	0	191410	0	3270800	564860	96473	1581900	0	0	0	0	0	0	824250	0	67024000	11379000	9181700	0	0	0	0	0	0	0	0	0	1140700	0	0
9844200	3857000	8558100	0	1815500	1514600	0	6076500	5131800	899450000	531150000	1241400000	544660000	242670000	573460000	82847000	246980000	297640000	421030000	0	1516200000	60885000	137130000	53924000	1879400	120480000	599870000	2336700	5637800	252800000	907630000	269350000	260340000	32662000	326360000	183570000	66029000	69308000	13140000	376700000	639530000	116320000	991880000	15583000	6639800	7965800	3133800	379560000	319200000	10123000
0	0	0	0	0	0	0	0	0	0	0	0	0	0	0	0	0	0	0	0	0	0	0	4000100	0	0	0	0	0	0	0	0	0	0	0	0	0	0	0	0	0	0	0	0	0	0	0	0	0	0
0	0	0	0	0	0	0	0	0	0	0	0	0	0	1054700	0	0	0	0	0	0	0	0	7734100	0	68085	0	0	0	0	0	0	0	0	0	0	569270	0	0	0	0	597440	0	0	0	0	0	0	715200	0
0	0	0	0	1100900	0	7547600	0	2240400	0	0	0	1040800	0	0	0	0	0	0	0	0	0	0	0	564320	0	0	0	0	0	0	0	0	0	0	0	0	0	0	0	0	0	0	0	0	0	1178500	0	0	0
0	0	0	0	0	0	0	17215000	0	24299000	16307000	13447000	5741000	4183400	4452000	8815500	21429000	7515200	6013800	0	4320400	777750	4233200	19325000	1782000	746130	7717800	38329000	1636600	21850000	13352000	0	4617100	10910000	9613800	49697000	16011000	6503300	305740	5507100	3370300	5252300	7238100	7953800	578640	3817400	0	26240000	18964000	2502200
904380	0	0	0	0	0	1263700	503370000	83103000	133060000	119010000	63963000	24563000	29105000	27286000	13666000	31218000	36661000	56670000	313330	66522000	985750	6257700	104360000	41115000	6038400	72915000	673420000	27884000	298470000	42581000	25575000	8333800	79235000	9820800	120350000	86408000	75158000	28070000	13152000	47536000	953930	19234000	54085000	35623000	36856000	7342300	52741000	41229000	43313000
0	0	0	0	0	737150	1529600	0	0	0	0	0	0	0	4335800	0	0	0	0	0	0	0	0	0	0	0	0	0	0	0	0	0	0	0	0	0	0	0	0	0	0	0	0	0	0	0	0	1119600	0	0
0	0	0	0	0	0	0	0	0	727620	0	11419000	7205600	10924000	22077000	0	0	1974300	1379500	0	2031900	0	0	776550	0	0	0	0	0	0	1700900	0	0	0	0	9370800	2466500	0	0	0	0	0	0	11532000	6002900	0	0	3753900	1915300	0
3445000	13252000	30615000	0	13194000	787130	25302000	362360000	71625000	188700000	23983000	103130000	51581000	90431000	25299000	49238000	22793000	36672000	25229000	53832000	87006000	2287800	0	242310000	62111000	1644200	5406000	76532000	35257000	480240000	126730000	0	0	33843000	1793100	419870000	82068000	98247000	30870000	54151000	27426000	28182000	43704000	73370000	21043000	54926000	12561000	357850000	145840000	12991000
8984100	14244000	21654000	10345000	15468000	19732000	38454000	349630000	70337000	719340000	196520000	283400000	57180000	136310000	47442000	118960000	112000000	172460000	71930000	0	138520000	7041400	24895000	415770000	45224000	11933000	44308000	191260000	38346000	766470000	172060000	20166000	7430700	473020000	89321000	760820000	128910000	255250000	38118000	77793000	42497000	45083000	60675000	159390000	32922000	75505000	9406400	520510000	196420000	108870000
2375700	8638300	17748000	845870	6961000	7574400	3977900	130370000	35569000	300730000	87312000	109650000	27876000	35819000	37761000	28798000	19185000	29583000	7819800	1545400	67601000	2471100	7567000	216630000	28414000	5469900	37612000	126150000	29711000	181430000	64946000	4988500	0	9314900	0	328900000	66496000	159150000	29026000	25531000	8798200	15800000	13738000	75685000	18290000	67886000	7990800	280700000	160640000	24653000
0	0	0	799870	338210	0	2087700	0	0	0	0	0	0	0	1905500	0	0	0	761700	0	0	0	0	0	0	0	0	0	0	0	554610	0	226630	0	1252100	855690	1708100	0	0	0	1088300	0	0	0	0	0	482730	0	0	0
0	0	0	0	0	0	0	0	0	0	0	0	0	0	0	0	0	0	0	0	0	0	0	1784600	377890	0	0	0	0	0	0	0	0	0	0	0	0	0	0	0	0	0	0	0	0	0	0	0	0	0
1267200	0	2487300	415220	1531800	515010	1293600	205350000	26751000	234660000	60616000	53648000	15722000	49433000	20013000	25241000	28141000	17694000	39232000	2493600	41586000	560850	0	295850000	33198000	9340500	60782000	225920000	48585000	151010000	60974000	6357800	18303000	102760000	133110000	253140000	45910000	137770000	24683000	49066000	52947000	7385500	9623500	74290000	8642600	114540000	4065000	128520000	58631000	21459000
1254000	0	3378300	1176300	0	3623500	22509000	28523000	12717000	60474000	23516000	65475000	24151000	29237000	36152000	6584600	20599000	23728000	34147000	11350000	7725000	137160	7916000	138560000	25764000	276920	6387600	29427000	12468000	72825000	53303000	0	3657400	837500	12847000	155830000	45833000	207900000	34446000	71759000	45670000	6092400	5966400	112620000	29284000	23003000	4513600	23477000	14394000	10068000
1058800	8259400	6666400	3653000	6901800	5657700	7687700	0	3623500	2485400	4701200	11932000	5986300	1433100	7977400	0	5630500	1467800	5068200	0	3388500	0	0	12254000	6975300	0	0	3962600	1693600	0	778230	0	2013600	7538200	5361400	7315400	7556900	2911900	1873100	4193700	8786800	0	1202300	19451000	10095000	3995700	2672600	8595100	7733500	2682600
0	0	0	0	0	0	0	3701300	0	765920	0	0	0	2598200	0	0	0	1320200	2351700	0	0	0	0	3031700	523320	0	0	0	0	0	1435600	0	0	0	3908600	0	0	805090	0	0	0	0	0	1721200	0	1016600	0	773490	0	0
123000000	235650000	202930000	36098000	208040000	111460000	745080000	439320	192360000	2457400	150560000	1035100	89447000	2136500	177460000	734510	231260000	0	118050000	98588000	134120000	2853500	185310000	617760	167790000	0	109070000	0	109980000	2059900	83145000	643710	5552000	569010	26261000	0	115630000	0	71720000	0	81397000	356640	47101000	3634500	117150000	0	90340000	277530	113160000	17672000
0	0	0	0	0	0	0	0	693780	0	0	0	0	11448000	2654800	813490	0	496590	0	0	4658200	736230	0	31862000	3923600	0	0	0	0	8204000	3871100	1244400	301020	0	0	10015000	3491200	6716900	521490	823770	0	0	0	7821000	0	7032800	0	0	0	938130
18170000	38275000	38753000	6338600	21073000	8191900	119340000	186030000	250780000	704360000	363660000	488640000	267320000	356360000	260960000	87416000	147790000	370940000	296260000	8183700	84195000	29440000	96966000	579650000	91910000	5950900	90484000	91650000	134740000	1837300000	862160000	128190000	57410000	659840000	197740000	825880000	241060000	618620000	137440000	162710000	177940000	417440000	384670000	360390000	85240000	193350000	50563000	505770000	391180000	49755000
49443000	16168000	24784000	0	18494000	61616	39765000	1416500000	344740000	1398900000	572470000	151780000	85732000	197100000	122250000	159370000	205900000	79140000	128790000	133020000	149420000	15706000	0	374560000	131100000	92224000	609850000	1507800000	839250000	532770000	300520000	65524000	26660000	403500000	611150000	828410000	224100000	663460000	291260000	421240000	173520000	60414000	51495000	232700000	77082000	399570000	60131000	723790000	687290000	206160000
807530	303680	0	1138500	815280	0	6221800	55443000	4355600	256550000	55405000	215470000	29967000	80869000	19927000	31616000	20150000	30900000	8979400	2129800	51863000	8143900	1272700	767850000	21422000	3760400	2533200	144040000	16262000	410560000	58279000	13985000	1860500	44078000	4484300	192780000	21090000	274120000	15060000	114610000	6536000	50076000	25420000	98920000	10328000	243630000	1937300	300490000	154660000	15246000
0	988450	923120	0	0	0	0	0	683000	0	0	0	0	0	0	0	0	3690300	12219000	0	0	0	0	0	1113100	0	0	0	0	0	0	185610	0	2106900	0	1531800	0	0	0	0	0	0	0	2559700	1208300	0	0	0	0	0
490010	0	0	7226700	0	1061500	0	0	620100	2490100	561280	28500000	37654000	3198600	13980000	22261000	51597000	18458000	31570000	0	0	2043500	3981800	0	0	0	0	0	0	6745500	8159700	11288000	10035000	0	4447800	12180000	11357000	0	0	0	1696500	32421000	67859000	6138000	4722000	0	0	0	1490300	7473500
8761900	11675000	16934000	78321	15210000	0	3927900	0	3600800	10275000	855250	5041200	14187000	11711000	13116000	16678000	0	30123000	0	0	5546200	3889300	0	18207000	16881000	282580	3585200	2141800	2076700	6521800	9447100	5744000	11506000	4344500	11560000	10156000	11198000	0	0	8479100	8390500	525460	4067900	0	3089700	339400	4472300	27131000	36537000	3138400
0	0	0	0	0	0	0	0	0	0	0	0	0	0	0	0	0	0	0	0	0	0	0	0	0	0	0	0	0	0	0	0	0	0	0	0	0	0	0	0	0	0	0	0	0	0	0	0	0	0
0	0	0	0	0	0	0	1345600	0	0	0	0	0	0	0	0	0	0	0	0	0	0	0	3061500	0	198180	0	1212200	0	0	0	0	0	0	0	5105300	0	2628200	0	0	1061900	0	0	0	0	2503500	0	2907800	920460	0
64157000	122170000	192200000	56421000	80644000	118440000	107740000	2917600000	142740000	969760000	159180000	2786500000	377890000	1868200000	786060000	864620000	584720000	2407700000	440390000	145580000	476650000	146730000	165300000	6423800000	292990000	160440000	446880000	3934100000	266190000	4255200000	939130000	36884000	41004000	788840000	372730000	13018000000	907750000	3544400000	313180000	1151700000	272950000	1689400000	989310000	2354100000	178730000	3169400000	61037000	2141100000	656170000	1038400000
1269800	0	444960	0	231600	0	0	1156800	0	973890	0	8101000	9607100	19730000	0	2537900	0	11300000	44291000	1073400	3054400	0	0	59236000	5856000	0	0	3547200	7273400	11183000	2008300	2870800	7727100	13488000	43997000	60191000	29532000	99537	728390	25207000	4939700	14304000	11090000	32300000	12639000	786920	0	4568700	4350900	12579000
0	0	0	0	0	0	0	0	508870	0	0	8215000	4300000	370830	0	0	305560	690600	1094700	0	0	0	0	0	0	0	0	0	0	0	0	330030	0	0	0	1696600	852820	0	0	0	0	0	0	0	0	0	0	0	0	0
0	0	7255300	0	7864400	0	4979200	92601000	45306000	433060000	239250000	245960000	145510000	174530000	90983000	68234000	137950000	117210000	118600000	0	132010000	1824600	6457100	517460000	102340000	3942800	53129000	40517000	36001000	524060000	290140000	34342000	36906000	49058000	64563000	230920000	130670000	301360000	71919000	66292000	63771000	305090000	221900000	153870000	29224000	157630000	12906000	386720000	181530000	32647000
23812000	57617000	74434000	20344000	61171000	27092000	80957000	29103000	172170000	699560000	321090000	473170000	478860000	337900000	375160000	497970000	1122600000	182180000	457220000	0	421250000	76851000	235570000	724450000	312960000	40614000	390280000	79208000	161120000	555340000	474220000	81660000	524620000	126280000	313620000	2175600000	1392700000	457850000	170140000	394500000	549430000	1064400000	1149100000	346730000	117580000	257340000	78264000	934830000	855870000	138280000
16074000	12541000	13129000	3299400	15788000	2913300	21604000	915720000	386110000	2411400000	1295900000	578990000	254170000	91591000	87688000	159440000	397690000	29386000	28028000	25526000	1092200000	2838700	18170000	807620000	202650000	31411000	311870000	691820000	253830000	648820000	552870000	4619200	15039000	34876000	9257100	950660000	469540000	1174900000	331360000	98839000	117940000	32569000	129110000	104520000	72501000	199000000	23427000	1109500000	866690000	134350000
0	5193100	3408300	737080	2479900	1680200	17515000	0	69481000	0	12524000	0	970040	0	1165300	4439200	0	0	15859000	0	247490	0	8142700	2736900	0	220520	2197900	2225300	328170	11825000	1902600	0	0	0	0	0	146890000	1784400	2806700	0	494370	0	0	0	1451900	1640100	395150	651790	0	0
9949100	74842000	69748000	18465000	21262000	37539000	78865000	3617300000	277430000	2190100000	1201500000	974760000	433600000	436650000	634790000	355270000	767060000	428380000	437110000	28154000	680780000	39224000	137870000	1148100000	291860000	65122000	493310000	2942600000	361770000	2385400000	982970000	44236000	5661100	361810000	92308000	2739700000	818830000	947450000	348720000	287290000	106480000	757250000	705360000	553690000	173670000	335410000	49934000	2006100000	1508900000	249370000
0	0	0	0	0	0	0	4131000	0	1758300	1571200	0	591070	1426300	1155300	1251800	2993200	2222300	2803700	0	1386200	0	0	1014200	0	0	0	0	0	3511700	2879300	0	0	0	0	18622000	4939700	1784300	0	0	0	4073100	4443300	0	0	4780500	0	2101700	2287000	1057400
0	725190	0	0	1947500	0	0	0	888860	0	0	0	0	0	0	0	0	0	0	0	0	0	0	0	1048500	0	0	0	1109000	0	0	0	1278400	0	0	0	0	0	0	0	3460500	0	0	0	0	0	0	0	0	0
0	0	0	152970	0	0	0	0	6024500	24468000	29965000	47258000	33316000	24573000	19950000	20688000	76743000	4644800	39469000	0	7536600	0	7694100	21770000	9153900	0	25784000	0	11875000	14786000	26763000	0	1429800	4873700	0	70675000	60124000	6302500	0	14909000	0	11760000	0	20307000	5965600	0	2658300	8694500	30009000	0
615260	4094600	6040000	943730	2449700	3408800	4377500	0	3206700	1021900	4609800	12416000	7694300	12134000	25684000	7247100	15837000	3838500	11170000	0	3018700	0	6731100	30894000	1541000	0	0	4283900	4682700	13075000	4657900	1363600	0	3059200	0	9089800	4709600	11519000	5721200	4711700	1696100	3094900	10659000	11154000	3620500	21172000	2273200	4684400	7539200	1630300
0	0	0	678340	1683100	1587000	0	0	0	0	3697000	0	3772000	0	6785100	0	5811500	0	2555500	0	2203200	0	2500800	0	2209200	0	4804100	0	0	0	0	0	0	0	0	0	3444100	0	2655500	0	0	0	3965800	0	1496300	0	0	0	0	0
44268000	147040000	158030000	22305000	88514000	79219000	343550000	0	153440000	5005800	143610000	809920	123800000	0	297610000	1662200	220410000	0	69242000	25699000	169990000	125230	67754000	1143900	110610000	650550	206700000	0	106270000	909500	91697000	0	1432400	1449100	1523900	0	230390000	5705500	122910000	0	23204000	372820	94760000	0	161660000	1744100	135950000	0	298440000	1310300
2810400	9008500	6799200	1072300	4134300	2751900	0	42519000	12142000	40833000	22551000	188730000	64906000	47104000	84890000	4633100	43981000	94521000	94474000	1331800	64196000	1579100	15491000	264610000	40178000	19745000	113470000	16489000	19576000	212390000	105540000	34751000	28736000	87221000	100110000	563180000	121460000	103130000	26754000	65110000	14064000	58778000	81765000	37292000	19431000	58671000	1613800	132140000	129220000	37679000
37561000	102470000	131170000	46702000	80974000	84274000	93685000	293450000	276410000	1174900000	615510000	542500000	346850000	320910000	451120000	161120000	484640000	346920000	506240000	5253000	1031400000	35714000	141350000	3297900000	798410000	61969000	565030000	257990000	146830000	994450000	651130000	87844000	225550000	334180000	445770000	2723500000	1047600000	1895900000	621350000	708710000	565900000	290170000	365400000	657670000	334640000	873500000	124750000	1480000000	953020000	441100000
0	0	0	0	0	0	0	7010600	0	26371000	4164300	32730000	0	14916000	4493200	3890700	3618300	11398000	2743600	0	2410800	1424800	0	188230000	1106000	599780	944900	10874000	1388900	59366000	14181000	0	0	0	0	12632000	0	36247000	916150	4761300	0	5876500	3514800	39141000	0	62682000	0	1858500	0	2188300
0	0	0	0	935490	0	11874000	0	0	0	0	0	0	0	398220	0	0	0	0	0	0	0	0	0	0	0	0	0	945680	0	0	0	0	0	0	0	0	0	0	0	0	0	0	0	654520	0	0	0	409700	0
18659000	60548000	82669000	16270000	45889000	30597000	115820000	231560000	94562000	604100000	314280000	214890000	104930000	271190000	194950000	62760000	138000000	274850000	252240000	18694000	96357000	7029200	48896000	352220000	60567000	8730300	97121000	370600000	136760000	601610000	181530000	99255000	10329000	264480000	129060000	424140000	98474000	154860000	42766000	236600000	106990000	233750000	197060000	134010000	71881000	169990000	33515000	744470000	566690000	41631000
0	0	0	0	247630	0	1111100	73745000	20346000	8364700	759280	2242800	785610	0	0	20722000	193070	0	0	0	7863600	2749300	0	406290	0	2463600	14327000	0	0	25246000	4343500	267820	5347700	1573400	5491500	4746300	2084800	10328000	1371800	0	0	478740	1100800	1232600	0	36322000	1474700	9897800	4376000	16594000
0	0	0	0	0	0	0	1698400	0	2793400	1747800	5046000	2000100	2322900	2363300	2223400	3469200	1234800	3366800	0	5078300	1198900	0	13260000	3423900	224970	4411400	5973600	3728600	0	4322900	0	0	5129000	0	17212000	4994900	10406000	2207700	2234300	2109500	934920	1316500	3499700	1249300	3457900	0	5335000	4141000	4825000
0	0	0	0	0	0	0	0	0	0	0	0	1973000	1314200	1502100	1796300	1466600	2575400	4962500	0	0	0	0	962240	403990	0	0	0	0	0	3216900	0	0	0	0	13475000	8171200	0	0	0	0	0	0	1857100	466470	0	0	0	0	0
2726500	4615600	7327400	1532000	1443900	4861000	2534500	8267500	1992500	5911000	2638600	108610000	48190000	33424000	63244000	30139000	52808000	44906000	34903000	0	4302700	686490	5339900	160840000	12101000	135840	7254500	1385000	360420	51843000	34917000	0	2576900	0	4800900	104370000	18091000	85527000	8706800	11114000	1953600	6182900	6726100	83694000	18241000	25642000	2206000	59282000	35124000	9348600
36420000	86382000	125690000	45224000	89248000	57509000	131120000	6451600	21713000	142820000	76600000	85720000	57428000	62062000	62977000	87822000	150310000	75045000	175950000	5527900	15168000	1545600	40422000	9406800	36164000	2649200	41811000	27429000	49735000	219710000	56177000	1360000	18745000	88844000	18585000	287210000	168290000	5094500	13391000	19946000	79144000	10049000	24435000	32618000	28058000	19446000	26218000	176160000	115880000	5510500
0	0	0	0	0	0	0	0	0	0	0	0	0	0	0	0	0	0	0	1461400	0	0	0	0	0	0	0	0	0	0	0	1124800	939400	0	0	0	0	390800	0	0	0	0	0	0	0	587380	0	0	0	0
0	0	0	0	227820	0	0	0	0	0	0	668750	0	0	0	578120	1229800	691950	0	0	0	0	0	5174300	1000600	0	0	0	0	0	3986400	220700	0	0	0	0	0	48159000	12721000	1032800	0	1626200	2830600	0	0	2783500	0	0	1255700	10469000
198010	0	2898700	1302500	915940	4596600	0	0	2778400	74507000	28624000	46567000	25082000	39175000	19949000	25099000	43375000	16777000	17062000	0	3905000	3859900	8941900	88131000	8027700	1510900	20080000	23193000	26018000	128500000	78912000	520210	2477300	11554000	2967500	131220000	42793000	57325000	10120000	14914000	15401000	33002000	33565000	29024000	7065800	24581000	600550	107100000	84240000	12813000
1406300	1249500	9272800	1067300	2472800	1804600	15110000	79842000	20056000	53362000	14291000	77500000	16893000	44572000	32741000	5985300	9811900	7752800	4804000	4461800	3870800	1646800	2580400	120220000	7249900	7635500	32036000	237170000	37641000	97321000	32103000	0	0	7653700	0	186020000	28262000	110940000	13875000	4150500	4714800	25717000	26711000	32082000	4853700	80470000	0	133330000	63235000	2750600
0	0	0	0	0	0	0	0	0	0	0	0	346140	1672000	0	0	0	0	1515600	0	2271600	2440900	4437600	0	533530	0	0	0	776820	0	1603400	0	2619400	0	0	0	0	0	0	0	3376900	678660	1701500	2578800	2013700	0	0	0	0	0
87964000	250210000	264740000	40437000	182770000	144740000	381690000	5924200	141500000	5894200	79411000	11253000	66490000	1604100	375100000	15284000	55512000	78601000	146770000	16852000	105630000	937150	37358000	3336300	95039000	113290	90193000	0	408810000	252920000	105000000	0	1226000	631380000	1045700	1315700	125940000	4918600	64536000	87479000	90019000	2271100	14051000	775770	61666000	11913000	80110000	22966000	87715000	1541600
10047000	25805000	29364000	5979900	28654000	18112000	116200000	0	29144000	26175000	33942000	171820000	134790000	148330000	121650000	61390000	119610000	45278000	48692000	5195700	56505000	978430	25794000	62053000	33601000	821040	27443000	862190	12962000	64470000	35680000	0	88948	2180100	8306300	247140000	123340000	21187000	22899000	5875900	8555400	235820	5358700	129570000	82740000	42613000	25956000	33406000	51367000	2601700
3853500	10919000	10665000	3869000	10646000	6015300	10086000	5219600	13443000	7919000	12078000	51508000	34991000	52797000	53744000	21648000	31070000	29995000	26605000	0	2282700	364990	5896400	40471000	4589200	0	4672600	7295000	7831200	18128000	23578000	0	2476500	0	10970000	143920000	70762000	12006000	2313000	6642100	3742200	20469000	12842000	29946000	13598000	45519000	8577700	35417000	28947000	4405000
773060	7335300	8890400	1224000	4330800	1915100	10445000	0	6668200	0	0	48380000	30917000	31794000	39002000	6724300	9558000	11169000	3272300	0	2192200	2407000	1303400	412650	3989700	0	1031200	0	0	0	7883500	0	0	0	0	133700000	35759000	0	928980	0	0	1359500	3910500	3767100	5227000	0	1825400	0	9964200	720710
32626000	54842000	64311000	14518000	52311000	27022000	173750000	1231700000	231300000	696840000	262880000	1205000000	594480000	935200000	782470000	1920200000	1355300000	1188200000	1516900000	26988000	293790000	91516000	188390000	1801600000	131610000	78450000	323660000	1444300000	187080000	3341600000	1270500000	6558500	20904000	450200000	421400000	5114400000	1058200000	1307700000	170870000	732880000	301530000	1114900000	943290000	645200000	143790000	547060000	64507000	896920000	300020000	223250000
0	0	0	0	0	0	0	0	0	0	0	0	2365200	0	0	0	0	0	3130200	0	0	9991300	13614000	0	0	0	936080	0	4765100	0	0	0	0	0	0	2244400	0	0	0	0	2998100	9532200	12617000	2827900	0	0	0	0	0	3896000
746750	5385700	0	0	3196000	0	0	20073000	2124400	156470000	209620000	29449000	3453800	34355000	22091000	4373400	16883000	35171000	9670100	1428800	14692000	595380	3395400	107110000	37411000	2421900	89572000	13849000	8691800	54286000	20826000	0	0	37211000	5420400	36620000	34434000	23837000	21284000	31421000	7031700	14656000	28966000	26470000	7653700	37803000	2582600	27168000	23972000	14762000
0	0	0	0	808510	0	1944000	17763000	7604800	33192000	9892600	21664000	3156800	14002000	5207000	2028400	4813200	8803900	6680600	915290	9815500	236910	0	76473000	2765300	141260	1221800	31347000	6502200	34797000	11165000	1760500	3734200	5195800	15590000	39715000	12206000	18681000	3015900	6205500	6998600	6407400	3712700	22824000	2321400	3122600	0	20144000	9485500	4129900
73086000	206350000	227340000	61784000	187730000	164780000	208720000	9503400	79651000	10722000	87235000	582220000	580030000	158200000	266530000	140840000	441890000	76766000	227250000	1566600	65804000	484020	94229000	49606000	91452000	295490	71728000	12043000	65731000	62845000	104990000	1204200	5396500	0	1128500	623860000	324950000	7446500	49271000	8754000	93693000	2682100	38998000	38125000	114630000	56794000	58542000	35960000	126220000	11375000
49607000	92423000	159510000	36020000	81831000	86121000	47749000	1745200000	481650000	1723100000	800840000	1145800000	446110000	602770000	656890000	335570000	835820000	552250000	673320000	47230000	944260000	46456000	153880000	2104300000	393240000	132010000	972900000	2819800000	745390000	1761500000	1039100000	99775000	85686000	837560000	557910000	3577300000	1021500000	1541200000	387360000	445980000	320000000	401460000	473700000	769110000	257310000	659310000	72482000	1902500000	1563500000	207720000
0	0	0	0	0	0	0	0	0	0	0	0	0	0	0	0	0	0	0	0	0	0	0	3814300	637680	0	0	0	0	0	0	0	0	0	0	4843400	0	1538500	0	0	0	0	0	0	0	1379100	0	774700	882730	0
0	0	0	0	0	0	0	0	0	0	0	0	0	0	0	0	0	0	0	0	0	0	0	1911900	0	0	0	0	0	0	0	0	0	0	0	0	0	0	0	0	0	0	0	0	0	0	0	0	0	0
862710	0	0	0	0	0	0	221270000	24129000	440120000	134200000	96663000	12268000	33913000	38615000	47372000	40469000	35248000	14003000	0	90639000	4480700	730100	294650000	13020000	19889000	77398000	318030000	65541000	151620000	45003000	1864200	100360	185780000	40478000	290480000	51350000	276590000	55042000	54342000	9550400	23655000	30148000	46391000	1120700	185260000	383850	179460000	100850000	31453000
0	0	0	0	0	0	0	20176000	10319000	18095000	10898000	16571000	816230	6707500	3673500	447250	2911600	2732800	4321600	0	18867000	0	0	26160000	7557600	165200	0	0	4439100	7897400	6894600	4059600	0	0	10989000	9422800	5236700	5482200	2265200	9608400	4756500	929350	544510	15479000	7303500	10189000	592890	49036000	44693000	7451700
19107000	41749000	41748000	9763800	36613000	13380000	93525000	0	19101000	0	18345000	0	25328000	0	31285000	0	23159000	15541000	25074000	2196300	10312000	0	20482000	0	21306000	0	4504200	4034600	19853000	0	22783000	2021600	274870	1785100	5872100	0	14562000	0	7266500	0	23842000	4785800	5195900	1118000	24394000	456380	20666000	0	20480000	709680
1229500	0	0	0	0	0	4381300	0	0	0	0	3141700	0	1508400	1122800	1954600	2759400	2654400	1813700	0	0	0	0	14692000	0	0	0	2146900	0	4179500	4660500	4907600	0	4563500	0	12632000	3100000	2192300	0	2084200	0	2286900	6675000	6157500	515780	2196700	0	13999000	4063800	0
1518500	7784900	9698900	770410	4449400	8672800	30506000	11257000	4615100	0	7441100	3495500	4287500	337460	6246300	0	5310000	2247100	5957300	1112000	7432700	0	10047000	9908700	6176000	0	3407200	15881000	3691300	0	0	0	0	0	0	16016000	3324400	0	1249100	0	4365700	1306100	7037800	955500	2478100	2279000	2122100	11213000	12516000	4585300
7394900	7263800	8907400	0	7148500	4225900	12679000	64901000	17091000	91259000	49856000	44687000	18809000	37113000	20714000	24978000	50189000	15792000	14708000	3065700	52604000	3114900	3803500	225430000	36487000	757950	4172900	67062000	18415000	111720000	57640000	7695600	4385600	9603200	14411000	107700000	48665000	55428000	13249000	23330000	22137000	19714000	13546000	52427000	22303000	33556000	4757000	172400000	144880000	17498000
446990000	1529000000	1493400000	531000000	727600000	871610000	424060000	31086000	441820000	1533100	636600000	137900000	440930000	666800000	1927600000	145540000	1745000000	243520000	625610000	163600000	647830000	2866200	2026400000	21642000	495380000	349140	973050000	71987000	714320000	300950000	864460000	53335000	65700000	177820000	99501000	725990000	779730000	102120000	390920000	27571000	629660000	11452000	387870000	385130000	714600000	48881000	438820000	27136000	857110000	57612000
0	0	0	0	0	0	0	0	0	0	0	0	0	0	0	0	1592300	0	0	0	0	0	0	0	0	0	0	0	0	0	0	0	0	0	0	0	0	0	0	0	0	0	0	0	0	0	0	0	0	0
0	0	0	0	0	0	0	4936900	1040200	7655500	5810700	827830	709130	0	0	339790	1044300	0	0	0	0	0	0	4347600	859060	0	4121800	0	0	0	583970	0	0	0	0	0	0	0	0	0	0	0	991920	0	0	0	0	1129000	769320	0
3301400000	7014200000	5769700000	1208100000	4416100000	3116100000	17715000000	92938000	5371200000	2776300	3589700000	116210000	2149200000	41065000	4388900000	45056000	5804200000	88222000	2996800000	3337900000	3350600000	15335000	5448500000	11135000	4329100000	4934200	3315300000	78984000	4066800000	78748000	2322400000	8555000	221500000	14306000	1233600000	10387000	3063300000	7244900	2065400000	27349000	3047900000	279170000	1707200000	103270000	4124700000	334780000	2755100000	48600000	3259300000	34203000
1554200	7489800	12818000	2840200	7424200	6126600	4316900	0	785610	82234000	22940000	76769000	26956000	6747800	6915000	21231000	58497000	16480000	16177000	0	8958900	2517700	3031100	41938000	8161200	0	879780	2615800	6447000	17285000	34916000	85581000	33117000	6400700	30071000	86640000	44201000	74170000	4263400	26356000	3437400	20205000	19272000	90184000	6664800	9272000	1921300	115520000	74654000	34300000
0	0	0	0	0	1055200	0	0	0	0	3585600	0	0	0	0	0	0	0	0	0	0	0	0	0	0	0	0	0	0	0	0	0	0	0	0	0	0	0	0	0	0	0	0	0	0	0	0	0	0	0
2771300	16335000	15262000	4941500	15810000	5514500	38801000	0	17523000	0	5548000	14645000	14817000	15317000	24802000	0	9205100	5910500	13205000	918450	2229200	0	2623800	3056400	7922200	0	4712100	0	2229900	6535400	7740700	0	1436000	0	0	21381000	19680000	4739300	1620300	1396100	15483000	0	0	6576800	11477000	0	524880	730480	5104700	1654400
0	0	0	0	0	1510600	0	0	0	0	9797600	0	0	3020100	31200000	0	1690700	0	0	0	5185200	0	0	336980	9702200	0	314740	0	0	0	0	1571600	0	0	0	0	0	0	0	732710	2443000	1599300	7651200	5734800	0	732170	0	0	16132000	0
19730000	41176000	95977000	15404000	44890000	38986000	73611000	568390000	185610000	568980000	300790000	380340000	207310000	359280000	271610000	181820000	328070000	216930000	344670000	27059000	433110000	12917000	37227000	698200000	137520000	37421000	301880000	1066500000	336020000	797170000	551330000	25489000	50928000	281430000	124670000	1291300000	475400000	470560000	140300000	146520000	165680000	169330000	196270000	304120000	92433000	254420000	32261000	677480000	532580000	79979000
0	0	0	0	0	0	0	4492400	1052400	3219000	3190600	651340	940790	0	0	0	0	0	0	0	624370	0	0	1258400	0	76178	951010	4090900	1470000	5734100	1631200	0	0	0	0	0	1735800	1347100	596650	0	735750	0	218200	892640	0	0	0	456510	953650	469220
0	0	0	0	0	0	0	0	0	12409000	2583700	124440000	44012000	0	869400	6493300	13774000	33171000	4348000	0	0	66119000	35358000	0	0	3474100	21623000	26212000	28807000	13894000	25913000	0	1087700	9730700	6817000	25227000	18184000	8523200	1031600	8407800	1619500	87588000	74087000	28282000	6028900	1232900	0	38615000	35934000	16688000
439450000	1128600000	1155200000	113580000	763990000	491340000	2548100000	45887000	1454100000	1398000	552720000	13018000	802100000	30569000	1727400000	2336500	1012400000	5343300	936280000	106840000	1094000000	1384200	973840000	16161000	996100000	180630	566560000	9379300	839230000	36191000	816960000	0	13781000	1638500	130380000	22375000	1003000000	6808400	476040000	4514200	464650000	13635000	373280000	134890000	1104100000	99745000	776230000	15828000	1265100000	17122000
0	0	0	0	0	0	0	0	0	0	0	0	0	0	0	0	0	0	0	0	0	0	0	0	0	0	0	0	0	0	0	0	0	0	0	0	0	0	0	0	0	0	0	0	0	0	0	0	0	0
0	0	0	0	191950	0	0	0	308220	0	407530	0	0	0	717800	0	0	0	0	0	205260	0	0	0	0	0	193800	0	0	1083700	0	0	0	0	0	0	872420	0	0	0	0	0	301340	0	0	0	0	0	0	0
0	263530	0	0	0	0	0	0	0	619050	0	3699700	117310	4815100	6904600	14337000	18338000	34918000	5020600	0	0	5654000	0	0	600860	2821600	16405000	25022000	7936700	46373000	25850000	16023000	790030	24435000	2873000	27685000	6646400	14311000	2264000	94915000	1167700	7142100	8986900	10398000	0	721760	0	29774000	16786000	2657400
0	0	0	0	0	0	0	5836000	2717000	3405800	1164200	1884100	3018500	823000	0	697300	0	0	942150	0	0	7324300	14207000	5121500	318740	0	0	0	1146500	10714000	5855600	1951900	372100	6684000	7541600	9167000	6270700	2207900	364370	669760	552350	3729500	7074900	6487900	0	0	0	3724800	7632100	2045500
12242000	45509000	43740000	5820200	30307000	30353000	105470000	0	30066000	0	33749000	3906200	36778000	3402600	45368000	631060	62745000	681810	51069000	22956000	31180000	998140	80958000	0	24836000	0	37562000	0	24880000	0	32833000	1053800	0	0	12691000	0	49760000	0	17509000	0	46486000	454240	22817000	0	37651000	0	20248000	0	55635000	0
0	0	0	0	0	0	0	0	0	0	0	593120	0	0	0	0	0	0	0	682670	3415200	1028500	0	3336700	1808000	0	0	4319600	0	5328200	1112300	0	0	0	0	926550	0	25088000	300360	1146200	0	2266000	1573000	0	0	2910600	0	0	0	5129200
0	11237000	13129000	765970	0	0	0	0	0	0	0	1578300	0	55405000	23043000	0	0	0	0	0	934090	0	0	27148000	1242200	0	3321200	0	0	1247600	0	0	0	0	0	5640500	0	1758300	0	935410	0	0	0	2693700	0	5795100	0	3920900	6446300	0
0	0	0	0	0	0	0	0	0	3257800	0	11789000	5971000	23168000	12188000	1609400	4652900	1836700	2872700	0	6928500	0	0	47014000	2523000	170290	5458300	0	3242500	46799000	25238000	0	0	0	0	55812000	13889000	38161000	3176100	3796100	1097500	3455400	1913900	14439000	0	3187400	558720	9147600	4670400	499790
3418100	1704500	2157700	0	3765000	0	13841000	0	2535200	45134000	22392000	85148000	57820000	51178000	60226000	172060000	480690000	109610000	160620000	0	505980	0	0	0	694090	0	2566200	1933900	2235300	11268000	20161000	0	814470	21130000	8924700	140840000	73699000	0	0	5433100	4167900	3163600	7127300	699030	1081400	0	2720900	58543000	63604000	886090
11787000	61673000	58079000	13308000	28312000	49985000	270950000	0	28617000	0	31753000	8114400	19447000	4454200	31989000	739710	50630000	0	27640000	30174000	32245000	0	70805000	0	37152000	0	28902000	0	22233000	0	29731000	552040000	7257500	0	17952000	25172000	25541000	0	16439000	0	31410000	485160000	17549000	78901000	32609000	0	18708000	0	36907000	650480
0	0	0	0	0	0	0	1705100	0	0	618830	4699000	0	0	0	0	0	1163900	0	0	0	0	0	11104000	0	0	0	0	0	3562500	0	1968800	0	0	0	4126400	0	4196200	0	2499700	0	0	0	932630	0	1924300	0	4633800	0	576580
0	567840	0	0	0	174290	0	4634900	861690	30713000	4139400	66758000	26793000	21988000	27477000	29850000	61925000	36327000	29666000	0	8544800	1273800	1061800	111200000	4295100	106160	3364700	2161000	519270	71731000	40940000	4037700	1897700	7182800	11278000	65814000	18845000	58173000	1218200	13032000	1282600	23868000	22261000	36413000	7032900	1869000	0	57929000	29728000	2910600
1179200	0	698010	0	2083100	0	7432300	2995500	16124000	36063000	20858000	2661900	10268000	2088800	859780	9598400	22181000	0	27389000	0	6156000	0	0	12113000	16130000	838580	7618900	2042500	6182800	31741000	40643000	0	0	3971500	2485300	23232000	10580000	11506000	2327800	6013600	29187000	0	0	5703200	577030	2826500	0	16622000	13907000	1892700
1151300	2877300	5297000	0	4640000	2187100	19951000	0	3099600	0	958640	0	0	0	1793700	0	0	0	3283100	2558900	1353500	0	0	0	3504900	0	2404800	0	2944800	0	0	0	0	0	0	0	3006200	0	665990	0	0	0	0	0	3172200	0	2375000	0	1148300	0
0	0	0	0	395580	0	0	9035300	1511300	2514700	0	9824600	4634000	8410800	4111000	0	0	13982000	16449000	0	3501600	0	0	27997000	1899700	0	0	17563000	2705700	24526000	9248800	0	0	4672300	0	30864000	11628000	0	0	4499400	2419100	13623000	11142000	6375800	2394800	5520400	0	24443000	10221000	3998200
3247000	15200000	12617000	2829400	9063700	14061000	20431000	0	14350000	0	5548800	0	4728200	408120	24541000	0	4624200	0	6482300	0	3403600	0	7990600	1245500	11062000	0	2084200	0	1970600	0	4056900	0	0	0	0	0	6979000	0	4152700	655400	3259800	0	622180	0	11491000	0	8819800	0	9783000	0
0	0	0	0	0	120630	0	37444000	9809100	112670000	23546000	24372000	5713900	18990000	4440600	4596800	1207200	11023000	10024000	0	29231000	0	0	121520000	7662400	2432700	13819000	41053000	12137000	78124000	13723000	228210	0	791350	0	125510000	22286000	71646000	5198400	8838200	7196500	5261300	3889800	19710000	2384400	36669000	0	77748000	23932000	18218000
2249700	4363700	4050600	1151000	3307900	1089900	21939000	0	4678600	2827500	944160	5309600	3785300	2842100	1487900	0	0	0	3541600	0	0	0	0	4607500	1298200	0	0	0	2964800	0	4431600	0	517830	0	0	0	3292600	1066400	0	1819900	4765000	0	0	3725400	4078800	869400	0	0	909510	0
200950000	746220000	945530000	179740000	425780000	558620000	1023500000	16784000000	2017800000	14087000000	6648700000	2871500000	1431800000	2603800000	3716300000	714380000	1959700000	3769700000	3293200000	288260000	573420000	95698000	1647600000	9130800000	1635700000	835550000	6245700000	3156300000	753860000	8579200000	5097900000	149220000	96122000	1143700000	1199300000	10788000000	2922600000	6029900000	1972500000	1741900000	1279900000	1870000000	2421600000	3008600000	921670000	765890000	308640000	11566000000	8014300000	659210000
0	0	384990	450170	783660	670740	0	33453000	11138000	52844000	21150000	11240000	11695000	7607300	2971300	14074000	8006300	8554800	14558000	723420	4718000	794790	0	76865000	1177800	662450	3669000	16759000	8295900	52861000	37768000	634800	0	8482500	6814400	52612000	13002000	23012000	2741300	8429100	7895600	2136100	1667300	25295000	1192700	7636100	703510	42927000	26948000	7576500
886730	11774000	11930000	4525200	9867300	7116200	0	0	1145900	0	0	1108200	0	6755200	7054700	0	1852400	9245500	17554000	0	0	355430	756230	1389000	1483500	0	2099900	0	4255900	0	2251100	0	3539500	0	5356900	7296600	9304000	0	0	14843000	1416600	5294700	8258100	0	3075300	0	1645100	7958300	4515800	4940000
2093700	6972100	11828000	3232600	5128400	6322500	4968600	30149000	9311700	134070000	54432000	98429000	32017000	48004000	44216000	12934000	11957000	22044000	15999000	4177600	43340000	218160000	4148500	254890000	14944000	4822800	42375000	49236000	30060000	107270000	44136000	26428000	4983000	27451000	24358000	233850000	66989000	111220000	16543000	13830000	8428300	14726000	7511300	66536000	9272300	78331000	2583500	137350000	95406000	24809000
0	0	0	0	0	734490	0	0	0	0	0	0	0	0	0	0	0	0	0	0	0	0	0	0	0	0	0	0	0	0	0	0	0	0	0	0	0	0	0	0	0	0	0	0	0	0	0	0	0	0
0	0	1033900	0	730170	0	0	104720000	24034000	322320000	139210000	11066000	13381000	13205000	14400000	25343000	43056000	19901000	43744000	0	80316000	151840	3579200	109380000	21884000	5514800	44092000	57145000	31931000	237100000	94880000	0	0	28678000	6401900	160680000	72623000	58366000	24477000	25894000	17556000	9438300	14923000	53773000	1852200	33729000	0	61239000	54478000	24546000
0	0	0	0	0	0	0	5883500	0	0	0	0	0	0	0	0	0	894670	0	0	0	237700	0	456170000	515770	89778	0	0	0	0	0	0	0	0	0	2132000	460060	4744500	0	0	0	0	0	0	446440	1500400	0	9325000	3173100	8840500
0	0	0	0	0	0	0	0	0	1627300	1164100	0	0	0	0	0	0	0	0	0	0	1184800	0	1915100	0	0	0	0	0	0	0	0	0	0	0	1447500	0	0	0	0	0	0	0	0	0	0	0	1126600	1199400	0
0	0	0	0	231960	0	0	0	0	1424900	0	0	0	0	0	0	0	0	0	0	0	0	0	0	0	0	190750	0	0	1825300	0	0	0	0	0	0	707990	706100	0	0	0	0	0	0	337300	0	0	0	0	0
14476000	25285000	52420000	6125800	26331000	12775000	39463000	457860000	136810000	63293000	43197000	422790000	251700000	798630000	421190000	276090000	388360000	326120000	321410000	19262000	677520000	21487000	62946000	1225800000	189390000	13610000	170820000	901940000	214410000	1084400000	549690000	5844000	3424800	44254000	90592000	1726200000	548840000	1113900000	255370000	191950000	138140000	39284000	26182000	614770000	176800000	38178000	17042000	288210000	218730000	86691000
0	0	0	0	0	0	0	0	0	18092000	3859100	5158300	1219500	0	0	0	0	541400	0	0	1837000	0	0	12099000	0	417020	2700300	2055800	0	0	0	0	0	0	0	12492000	0	9230000	828500	0	0	0	0	0	0	1214300	0	4283100	2965900	2259300
0	0	0	0	0	1111300	0	1038300	0	0	1571300	1011300	0	4633900	8839800	153820	0	11616000	7947200	0	0	0	0	669140	0	0	1378300	2223700	0	5087200	0	0	0	1785700	0	19086000	5020500	1310200	0	0	2772700	0	401980	0	0	0	0	757830	0	369220
0	0	0	0	0	0	0	0	0	0	0	0	0	0	0	0	0	0	0	0	0	0	0	0	0	0	0	0	0	0	0	0	0	0	0	1149300	0	0	0	0	0	0	0	0	0	0	0	0	0	0
0	0	0	0	0	0	2464900	0	0	0	0	4753100	0	10553000	52203000	0	0	0	7110600	0	0	0	0	0	0	0	0	0	0	5094600	5883300	0	0	0	0	18187000	19707000	0	0	0	0	0	0	0	0	0	0	0	0	0
59797000	155750000	208340000	65805000	135890000	145190000	335020000	281670000	304170000	448280000	361160000	318790000	300800000	622720000	639980000	333290000	717690000	597990000	1021600000	48246000	265750000	20819000	251090000	279800000	138510000	5055600	149260000	1178500000	462280000	2501000000	1567600000	41496000	96010000	115330000	198380000	1357100000	938140000	247330000	164050000	196760000	233390000	233640000	744410000	391940000	234300000	12640000	98686000	848460000	678830000	30639000
1564000	4286800	555730	193820	1181400	7245600	1925300	8547700	903000	1412000	4073100	2672200	1700700	11133000	4057300	5271800	1309200	0	1255500	0	0	0	3565300	49469000	1518300	574110	2452400	12158000	2545200	16000000	4556300	0	397240	0	0	36137000	6737500	20556000	1863500	3033700	0	1698600	0	9487000	584100	9313400	0	3105500	2158400	449450
0	2741500	2890900	3775800	3338900	5463100	0	384330000	124440000	712740000	324150000	312400000	99457000	98927000	118760000	87211000	154470000	191960000	146530000	0	262970000	4366500	13126000	597670000	60907000	51274000	338540000	988810000	128730000	356440000	139130000	51649000	4758600	110340000	47067000	782970000	211410000	355540000	88649000	109390000	58337000	98188000	131660000	152420000	22739000	239140000	7869400	374940000	274890000	125440000
0	0	0	0	0	0	0	0	0	8207700	1268800	26323000	24483000	45781000	29379000	102090000	133630000	46220000	48113000	0	8082300	208990	0	13178000	2438400	0	439240	0	0	42870000	17703000	0	1055000	140730000	25261000	205810000	108270000	520180	0	2277500	0	11731000	12558000	3780500	1448700	0	0	13663000	10720000	0
1943900000	6149400000	5605100000	2701600000	3886000000	5196600000	7917100000	73101000	1567400000	1603800	2284000000	51465000	1069600000	12253000	1901500000	1499300	2472300000	1917100	880300000	247530000	2535700000	3592400	2973100000	10769000	2547300000	0	1961900000	0	1337000000	8601400	918930000	6472000	176880000	5962500	375280000	3729500	1526400000	2308400	1031500000	4400000	1131200000	75235000	862550000	49934000	2125400000	285210000	1902800000	33536000	3461900000	23047000
0	0	0	0	0	0	0	0	0	0	0	5209100	0	0	0	0	0	0	0	0	0	441040	0	21666000	0	0	0	0	0	0	0	0	0	0	0	0	0	2273900	0	0	0	0	0	917920	0	0	0	0	0	2250600
0	0	0	0	0	0	0	0	1730200	0	0	0	0	1589800	0	1224700	0	0	0	0	1994300	517720	2651300	0	0	0	0	0	0	0	1745600	0	0	0	0	0	0	4912100	2000000	0	0	0	1967300	1446200	0	0	0	2218500	0	843000
0	2219700	2073400	855360	1497300	1063600	0	4446300	3579600	4544800	2919400	1001800	0	432830	1158500	345740	0	647240	1361900	0	1169600	1913100	0	2594500	1476000	179730	0	1771900	455400	0	1066300	0	0	1215000	1056800	4132500	2224500	3375500	2684900	0	0	1716500	1151900	808960	0	0	0	2717200	3097000	1814000
0	0	0	0	0	0	0	4240900	2028400	0	900800	1577800	454610	0	0	675190	3503800	0	2310600	0	0	752250	2417800	1544900	0	0	679530	0	0	3939500	4044400	0	0	2556700	1875500	3463500	0	7933300	2864100	0	0	1544500	0	0	0	0	0	1197400	1217400	4477300
0	465390	835710	0	416820	0	7809400	36993000	6242400	32604000	27490000	7594100	2860100	15731000	12798000	1324500	7316100	22000000	43276000	0	4994400	1417300	0	20496000	2270600	1190200	13498000	18241000	3251100	46216000	10377000	2676000	1350200	9699900	0	61551000	22332000	10628000	348420	10811000	12402000	12332000	13697000	7192500	2577400	3510100	2237800	47289000	24308000	3742200
0	0	311730	0	0	0	0	35919000	2399700	11327000	7652500	5792700	2744700	3918900	3730400	0	3282000	6679900	13118000	0	1529300	0	0	9835900	1155900	335220	6434900	17481000	1725000	3200200	4568400	0	449230	0	13993000	12580000	7098900	5925200	797110	4218600	0	2644500	3305200	3942500	0	2014100	0	15863000	11611000	5653800
0	0	0	0	0	0	0	0	0	0	0	0	0	0	0	0	301700	0	0	0	0	0	0	788670	0	0	0	377950	0	0	0	0	0	0	0	0	0	555780	0	0	0	0	0	0	0	0	65067	0	0	0
0	0	0	0	0	0	0	0	0	0	2479500	2127200	0	0	0	0	2716400	0	1052200	0	0	462880	0	0	0	0	0	0	0	0	0	3329000	3214400	0	4366500	654020	0	0	245070	0	0	0	0	0	0	0	0	3238700	6947100	0
5238700	24108000	21919000	4910900	17158000	9763300	11721000	0	4456300	0	0	89601000	48581000	26908000	49121000	0	2438500	5803300	8424900	0	3173700	0	1847900	679110	9555500	0	564190	4014500	1548000	0	822010	0	0	0	0	17822000	10239000	0	740680	0	1923500	0	0	0	5704100	0	2566600	0	7192200	2135100
0	4190700	4197700	2441800	0	1409100	0	0	0	0	0	0	0	0	0	0	0	0	0	0	0	0	0	0	0	0	0	0	0	0	0	0	0	0	0	0	0	0	404690	0	0	0	0	0	0	0	0	0	0	0
2670000	2677900	5569200	1370100	4460400	3023100	1176700	9326400	3836600	135250000	66661000	36492000	46045000	29530000	9598000	17159000	30997000	23203000	8254100	0	36111000	310060	6026800	147070000	32003000	1155500	14431000	2818800	21002000	54214000	20251000	5372800	13548000	10329000	7989500	19191000	8003500	67282000	11334000	30543000	18389000	3794800	4160700	14797000	19159000	31087000	3531400	94260000	77654000	7486200
2406700	443840	3659200	0	412110	1012000	11924000	450980000	93479000	530860000	277710000	245820000	76639000	174120000	96017000	76847000	168260000	66495000	59219000	9714600	45680000	5783400	10526000	492460000	25442000	61187000	344890000	773640000	138180000	338500000	127050000	88975000	18308000	112020000	98662000	955680000	238990000	358230000	63688000	127060000	75340000	95779000	79307000	175530000	8360000	198200000	1210500	299540000	130440000	82532000
0	0	0	0	0	1689300	0	33172000	10870000	48584000	33106000	7916800	4926500	5834400	3971600	8261800	15931000	10086000	4135000	0	5293700	0	1680800	37595000	3855300	1759800	17274000	54027000	17253000	23594000	17444000	9986400	0	14569000	17522000	23951000	7962700	23557000	5132500	12072000	6314500	1613000	1856300	7103500	0	7377100	0	12589000	5850300	12972000
0	0	0	0	0	0	0	0	0	0	0	1045400	0	12204000	7373900	2695000	0	3073600	0	0	0	0	0	0	0	0	0	0	976670	0	136940	0	0	0	0	21184000	4984800	0	0	0	0	426580	512750	1070000	0	0	0	0	0	0
0	0	0	0	0	0	0	0	0	0	0	0	0	0	0	579230	0	0	1111000	0	0	0	0	0	0	0	0	0	0	0	0	6817200	484430	0	0	0	0	0	0	0	0	1788500	3584900	0	0	0	0	1336000	0	0
15353000	36799000	39614000	6888800	28988000	18832000	88210000	0	33911000	0	16981000	1563000	26849000	3113700	91016000	0	36816000	2405700	58867000	2648300	19804000	0	18217000	0	19415000	0	12579000	0	14892000	340630	20737000	0	736670	0	10621000	0	40220000	0	6799600	0	18404000	0	7984000	0	25013000	0	14225000	0	20156000	384270
2785500	2586500	2011400	0	1757400	0	0	268100000	93792000	201740000	110120000	66693000	19197000	8258600	4628000	27967000	59867000	19812000	29427000	0	91927000	183230	0	289260000	29556000	7921800	89989000	542170000	126950000	399460000	221220000	9805100	4314500	113510000	57780000	163130000	57299000	253250000	59244000	86633000	67527000	7254600	7832300	104470000	15071000	40193000	542450	58035000	38448000	54385000
8597200	12574000	15534000	4838200	11551000	7038700	17810000	0	10288000	0	13299000	4515700	4700400	0	7211300	0	2921400	1687700	7667700	1980200	10582000	0	8833000	3660500	8327300	0	4802700	0	8346000	0	9348800	555440	3673000	0	8018800	39490000	27600000	0	2651700	0	31558000	16074000	9460900	959420	9141900	3239500	9174800	0	7904900	258850
2989600	4492000	12423000	843610	8048400	2099600	14288000	115600000	67746000	271900000	88751000	302030000	218490000	264160000	255410000	693780000	908410000	254330000	384420000	3002800	135980000	20292000	28238000	460910000	102610000	6607400	76392000	110450000	45636000	553180000	420840000	16341000	4821800	233750000	202110000	1358800000	707950000	277490000	61586000	106090000	60333000	95861000	119500000	236760000	84824000	73423000	9230100	493660000	273300000	58608000
0	0	0	0	1035700	0	0	16870000	9798000	5235300	2173900	17546000	13054000	20894000	12502000	5471400	25755000	16220000	16203000	0	18161000	686120	3466300	30741000	3348000	63739	3369700	42870000	11991000	75750000	51800000	0	1316700	0	0	65726000	38362000	5082300	1464000	0	5407200	29784000	34232000	18571000	1930200	2365100	0	16242000	26144000	8857000
612190	3024200	0	62297	0	0	0	0	0	3961100	5074400	2719600	1859100	1218700	0	0	2715800	582250	2029500	0	4912100	0	4560200	0	897060	470120	4580600	2146000	0	5247500	4486200	2235200	0	0	0	0	0	0	0	0	2767600	0	1907600	0	2005300	1605000	0	1541500	7882900	621420
3018900	0	0	0	0	0	2621900	53679000	10667000	38869000	15319000	73605000	12679000	22073000	7286200	15064000	21286000	11246000	0	7298600	27332000	4031300	0	167140000	7707100	4456800	9940200	108060000	12482000	250880000	41677000	1784600	0	69702000	6069200	84149000	24619000	91708000	9472100	50293000	0	42590000	12379000	150800000	5151300	58666000	853940	68078000	25658000	24817000
0	0	0	0	0	0	5241900	288710000	19064000	35835000	25703000	246000000	44720000	29710000	24883000	26354000	28259000	62275000	147920000	11888000	8877000	2155900	4215600	62410000	856020	1883600	8993200	1897600000	15273000	5023100000	69075000	81895000	11638000	2411300000	91737000	212910000	122730000	89907000	5787100	69079000	139860000	178420000	55756000	65222000	14029000	33160000	0	38067000	7703600	79377000
0	0	0	0	0	0	0	0	0	0	0	0	0	0	0	0	0	977080	0	0	0	0	0	0	0	0	0	17909000	3799600	0	0	0	1305100	7263000	4786300	0	7291000	0	0	0	5057000	0	0	0	0	0	0	0	0	4116900
0	0	0	0	0	0	0	0	0	0	0	0	0	0	0	0	0	0	0	0	0	0	0	0	0	0	0	0	0	0	0	0	0	0	0	0	0	0	0	0	0	1906400	0	0	0	1218100	0	0	0	0
0	0	0	0	0	0	0	0	0	0	0	1544400	0	1136000	0	0	0	0	0	0	0	0	0	1131100	0	0	0	0	0	0	0	0	0	0	0	2220100	1006300	0	0	0	0	0	0	1160600	0	0	0	1013300	0	0
2934400	922270	5942600	316320	3665700	2640900	1482400	349640000	79405000	163880000	44749000	221480000	67709000	215360000	118370000	78924000	68479000	180940000	197710000	0	42268000	26639000	25086000	771390000	80605000	28330000	152340000	926670000	181380000	843240000	403310000	46760000	0	26794000	14531000	219220000	52771000	375450000	58468000	152800000	61976000	268820000	250660000	239220000	50302000	224780000	6899300	363600000	242140000	54388000
0	0	0	0	0	0	0	7117500	3445100	9686200	1705600	4087100	2973500	9456200	1430500	1965400	0	0	1695700	0	1472100	0	0	45016000	1624800	130240	2495500	0	2496200	9392600	5440700	0	399940	2909600	2155800	29626000	5334800	11682000	391500	0	0	529210	1134900	11844000	0	15255000	0	10468000	2002100	899560
0	0	0	0	0	0	0	0	0	0	0	0	0	0	0	859160	1637800	686530	0	0	4723300	0	0	4048700	1501700	0	0	0	0	0	0	3484700	7454700	0	0	62192000	55812000	3889900	1278700	0	0	0	0	0	0	0	0	0	2164900	0
0	0	0	468560	0	0	0	0	982000	26628000	15400000	12618000	7402500	7007300	1097200	9506300	17481000	4208400	9867000	0	28017000	2302800	12727000	11430000	5125100	1039000	14365000	0	2771200	0	6256600	8446200	41056000	1130000	12151000	2231600000	1070800000	97060000	35246000	4099800	0	0	16733000	2474300	3027600	2382300	0	3129700	2613600	937110
0	0	0	0	0	0	0	0	367660	5593800	0	0	610350	391560	2158300	1043500	338320	3216200	583140	0	1712700	1123200	0	1771400	0	359560	616100	1253700	795980	217960	0	0	1035200	0	3236000	798430000	93848000	44150000	18407000	3163000	0	750460	3629100	11292000	1289400	1662700	931340	3182200	3175900	0
0	0	0	0	0	0	0	0	0	1441600	0	0	0	409150	0	577500	1117100	0	981120	0	821240	0	0	0	353460	131620	0	0	0	0	0	0	1379400	0	3637100	188810000	34524000	4509400	4043600	844660	0	924850	0	1091600	0	778130	0	505000	699430	492580
84030000	140270000	186840000	71699000	183340000	113170000	237930000	78584000	820540000	935360000	908990000	679120000	846740000	501700000	474600000	462900000	1056600000	594290000	965470000	10803000	724570000	31602000	219150000	840060000	505700000	12420000	266790000	63082000	655780000	1168800000	1344000000	565790000	1060500000	594970000	3066000000	1554400000	1381200000	398340000	177630000	466310000	903020000	96475000	417820000	280030000	386600000	310660000	192250000	797550000	915050000	299670000
69809000	96001000	113410000	19079000	113150000	40412000	91372000	3158500	19485000	1096800	23231000	57102000	89832000	131240000	126300000	17495000	44450000	49682000	71827000	3298800	27295000	444280	24676000	23012000	32905000	152460	14051000	18100000	23769000	66340000	58725000	19459000	3445800	5271700	33553000	83595000	45868000	13850000	14895000	12766000	32954000	10805000	19599000	92717000	52378000	7234100	19184000	967440	29227000	9838900
0	0	0	0	0	0	0	0	0	0	0	23416000	4020900	42051000	17270000	6964300	10581000	22861000	26893000	0	0	1083700	0	0	0	49671	0	0	0	324000	3027300	0	0	0	0	43203000	30861000	0	0	0	0	0	0	2198900	0	305220	1077600	0	0	805330
0	0	0	0	0	0	0	0	0	0	0	0	0	0	0	0	0	0	0	0	0	0	0	0	0	0	0	0	0	0	0	0	0	0	0	0	0	0	0	0	0	0	0	0	0	0	0	0	0	0
0	0	0	0	0	0	0	0	794440	17155000	8914800	4481900	16048000	65668000	64617000	4282900	11566000	0	40092000	0	0	0	2190800	4138000	1167400	447930	13688000	0	17556000	49555000	43670000	0	2011000	0	0	18059000	20870000	8543200	5008500	43936000	28274000	14375000	6976200	10554000	7686600	0	0	5091400	1482100	1109800
303150	607750	407650	609850	520730	452280	0	18810000	12741000	20489000	30705000	12911000	7142300	3009400	5296900	1705700	7007000	1406700	3478000	2553300	16499000	961910	0	50500000	11710000	1173500	20999000	6756600	6711800	6464100	8737900	2211000	0	0	5177800	23954000	12943000	40251000	13228000	6642300	4948000	278190	1719800	7860100	2609700	33987000	941010	23428000	45491000	2208100
0	2017300	3026500	609530	2407400	430500	3254100	0	0	0	0	5316300	7036400	26574000	16765000	3999900	6395600	0	2463500	0	0	0	791590	18332000	1499000	0	636480	6281200	5869000	3026600	2114300	0	0	0	0	13495000	8453000	0	532240	0	0	3526200	3973800	4683500	2902900	7840100	474210	6552300	2691700	784160
0	0	0	0	413040	0	0	1431300	3510200	9093800	5450000	9076300	5816800	13193000	20166000	3535000	9064900	8882400	13110000	0	4659400	0	0	10958000	3135200	0	0	4296300	5506400	15645000	5577700	0	2981500	0	5671800	54607000	18279000	3174200	0	28021000	22066000	1399100	2189000	10915000	4537000	1675700	0	3905800	3708800	0
496620	949180	709540	45869	773230	189430	0	1877600	1846900	25765000	13594000	9686500	8666800	15733000	11948000	2228300	9080800	6765400	9606600	0	1226900	0	831030	12833000	2749800	77858	1047500	3366800	6692400	9795000	3152300	0	1115500	6939100	3417600	26687000	17281000	15063000	2120200	3123000	628450	265940	0	18274000	3803600	929300	0	5060500	3206200	4016600
0	0	0	0	0	0	0	1834200000	19315000	35654000	23490000	152110000	6706600	2405500	899110	3676200	19196000	12001000	27111000	3208100	3769500	953790	3962600	2749800	1768700	630390	7604000	2154800000	8795100	418780000	35174000	391250000	0	843950000	39157000	20744000	17412000	11158000	4478700	7275300	12352000	28032000	9303200	5347500	1521900	21728000	0	11810000	11326000	4630500
1764000	9635600	13959000	3237900	7473300	6289700	11975000	1453100	1763100	0	2532800	102500000	62103000	1277100	2886400	2090100	5680400	8543400	8671100	7388600	1443100	0	1564600	0	2912400	0	2179400	0	1137200	0	1123400	0	0	4284300	9093200	261290000	81827000	0	469300	0	2065000	0	1094500	0	1211100	2165800	2148800	971400	0	1662200
0	0	0	0	0	0	0	0	0	0	0	0	0	0	0	0	0	0	0	0	0	0	0	0	0	0	0	0	0	0	0	0	0	0	0	0	0	0	0	0	0	0	0	0	0	0	0	0	0	0
0	0	0	0	0	0	0	0	0	0	0	2404700	0	0	0	0	0	0	0	0	0	0	0	5748800	0	0	0	0	0	3571400	1017000	0	0	0	0	1808000	0	806720	0	555470	0	0	0	1167300	0	2747500	0	2356000	0	0
16986000	40863000	47558000	18972000	25130000	26677000	50186000	170320000	107880000	249470000	126210000	355500000	210840000	222220000	242280000	137580000	281970000	177880000	156810000	25846000	407100000	34106000	82530000	394200000	136010000	23267000	254810000	89712000	93992000	395010000	239210000	17174000	2933500	123000000	89418000	877380000	275420000	197190000	65592000	228990000	113470000	76665000	175330000	146730000	77759000	237620000	29641000	283730000	281790000	173650000
0	0	0	0	0	0	0	1523300	0	33326000	11917000	5555100	4026200	3435500	0	1344600	0	1935200	3784800	0	1452500	0	0	18336000	2327600	0	0	2528700	0	8803300	5992600	4989400	1842200	0	0	11511000	0	12231000	622230	1340900	0	803840	7157500	449400	0	5916000	0	16889000	15519000	1686500
325270	903330	1255100	0	1218400	0	0	0	1050700	0	0	12473000	4509900	11365000	11986000	1376700	6319900	2857500	0	0	441480	0	0	19459000	2155600	0	0	0	0	9023300	5634300	0	0	0	2972400	20000000	5430600	7871900	2321500	2323500	0	2305600	2445700	35549000	7470100	6223400	509420	2972000	3469100	1029400
0	0	0	0	0	0	0	0	0	2246200	0	0	0	0	0	0	0	0	0	0	0	0	0	10247000	0	0	0	0	0	0	0	0	0	0	0	1826700	0	2134900	0	981400	0	0	0	0	0	0	0	991560	0	0
0	0	0	0	121550	0	1808400	6452300	0	18388000	2053900	3603000	1475900	662790	0	4619100	2472900	2618300	5444300	0	0	0	1815400	44293000	6233300	542650	0	5704800	0	14137000	4275000	3268200	1413600	0	3150300	13638000	7015200	12218000	1064000	1742100	1574800	6809100	3219600	6763300	0	3481400	0	13618000	7236300	854680
0	0	1358900	0	1202100	1232100	0	0	3393800	0	0	0	2364500	0	3282300	0	0	0	0	0	2204100	0	0	0	1818100	0	0	0	0	0	4090300	0	0	0	0	0	3148900	0	0	0	0	0	0	0	2512500	0	1241300	0	2412800	0
0	0	0	0	0	0	0	0	0	0	0	108740	2576100	543090	0	0	0	1106900	0	0	0	0	0	2149600	463810	76862	0	0	0	0	0	0	0	1806500	0	2879000	1278200	0	0	4198500	2087800	6554400	1524900	3557800	1797500	7452400	2556500	0	542260	0
0	0	0	0	0	0	0	0	0	0	0	0	0	0	0	0	0	0	0	0	0	0	0	0	0	0	0	0	0	0	0	0	0	0	0	0	0	0	0	0	0	0	0	0	0	0	0	0	0	0
0	0	280880	0	0	647250	0	8783800	0	4464800	0	24535000	0	22369000	3493800	3188500	3670500	1822200	2098300	0	4288000	4480500	2766400	159870000	1319200	3831600	11282000	27998000	8418100	0	8307300	0	0	0	0	44425000	2579900	41223000	4585100	8404600	0	3344100	4713700	30231000	0	103830000	0	9219700	3503300	4665400
1519300	1187600	4092100	0	1018600	0	16862000	70631000	10938000	163980000	15554000	123320000	17400000	48075000	2310400	19566000	10275000	17637000	2211700	5029900	65525000	1597700	1156800	587400000	46262000	4540800	3186600	87671000	10781000	341760000	26072000	9578700	2283900	131610000	31186000	219420000	22186000	205510000	13122000	63279000	15369000	37048000	14114000	77076000	1992500	157170000	1218500	246750000	44619000	22949000
33386000	96338000	108120000	19260000	62285000	43057000	229650000	0	101710000	0	72495000	0	57062000	0	78768000	0	116180000	0	28943000	64566000	60478000	0	89523000	10584000	61185000	0	49384000	0	53957000	9969200	47274000	0	517190	0	0	16222000	40258000	26911000	42174000	1226300	34109000	1978400	34965000	89827000	121260000	208990	53552000	3918800	62561000	1818700
80359000	208550000	168890000	61472000	168760000	121140000	163490000	3596300	76609000	0	59085000	991720	36071000	0	34938000	1373900	77062000	2698200	35764000	22067000	36823000	0	91759000	1230400	66402000	0	33784000	2902600	48537000	0	19811000	0	0	841620	0	0	21101000	0	26355000	6647700	44471000	1259400	13430000	3808600	63232000	0	43745000	713930	49084000	2498500
23396000	54892000	76421000	22321000	46270000	36407000	103830000	338660000	80073000	579390000	249250000	174860000	75001000	204760000	145410000	94594000	126200000	95188000	103270000	30635000	104830000	8598600	46718000	373910000	49987000	9995000	69409000	371480000	115200000	712620000	207580000	46913000	25014000	392380000	148520000	354940000	85644000	233960000	44461000	108350000	118370000	145430000	113160000	140890000	48481000	95426000	24745000	549850000	392310000	36858000
12986000	39718000	36348000	10236000	31479000	17034000	72475000	6029300	25836000	17513000	17900000	0	10974000	4122700	46844000	3596900	29815000	3356200	21000000	10437000	24834000	0	19152000	0	19309000	96192	6546900	10979000	19930000	23782000	19064000	15446000	8666700	22137000	24620000	9870600	13276000	3457000	12989000	9721000	32949000	0	9770600	1871000	16503000	0	10702000	1327700	25447000	390720
0	0	0	0	0	0	0	0	0	0	0	0	0	0	0	0	1699900	1461700	0	0	0	0	0	4787600	0	0	0	0	0	0	0	0	0	0	0	1843000	1183600	0	0	789280	0	0	651440	5245400	3312300	0	0	0	0	640760
25417000	40292000	73385000	13299000	38292000	29167000	38298000	860060000	200750000	1094500000	387570000	598110000	229860000	500220000	351520000	243710000	275910000	298280000	321990000	14800000	516130000	58519000	78036000	1750600000	197620000	58861000	351310000	1160100000	340120000	1288000000	574180000	236000000	150650000	548890000	338820000	2510200000	528350000	940900000	213360000	230620000	338420000	331540000	321320000	672390000	102330000	379800000	28669000	1319700000	931350000	182540000
1226000	1190900	1233700	0	0	0	0	0	0	0	0	0	0	0	0	0	0	0	0	0	0	7061800	3824400	0	4924400	0	0	0	0	0	0	0	584800	0	0	0	0	0	0	0	0	3473100	2672000	606860	0	0	0	0	0	4095100
0	0	0	0	0	0	0	0	0	0	0	2728000	0	0	0	0	0	1688300	1429300	0	0	0	0	0	0	0	0	0	0	8217600	0	0	0	0	2969500	0	0	0	0	0	0	2750200	2349600	487250	0	0	0	1890800	640830	0
971990	0	0	0	393560	884380	0	6419700	4779000	12901000	10411000	2614100	989710	0	538460	597940	2720500	242340	1483500	0	0	15067000	29663000	10107000	2184400	1087800	6263400	12140000	1363900	0	2438400	85807	0	0	0	8450800	0	1834600	0	881190	1481300	28067000	24655000	3193500	921430	4937000	471780	10082000	31419000	44369000
0	0	0	0	0	0	0	1799200	0	2965900	0	8310200	0	2731400	0	0	0	0	0	0	0	0	0	38690000	0	0	0	0	0	4443300	0	4720600	0	4391000	0	0	1332700	8023400	0	3516100	0	0	0	2084500	0	10909000	0	2439400	0	0
0	0	0	0	0	0	0	0	0	0	0	22664000	10018000	24363000	31770000	23862000	61677000	20319000	36682000	0	0	1710100	1249000	1866600	0	0	0	0	0	46851000	27084000	12061000	1514400	0	0	79938000	37804000	0	0	892550	0	35185000	46739000	15282000	3696500	0	0	51517000	20266000	0
0	585010	813220	0	324870	0	1633900	15812000	1099900	51676000	18034000	32739000	18447000	11792000	8216400	4827700	9877100	11020000	10630000	0	17527000	0	19046000	84355000	5348300	189030	6532700	5795100	1239500	54315000	21868000	0	0	3229100	0	80459000	21145000	40749000	2686600	3676800	3045000	8445800	12293000	19645000	2544200	13216000	978170	25502000	13923000	2080300
0	0	0	0	0	0	0	0	0	0	0	1630700	1261200	923470	0	0	0	0	0	0	1865100	0	0	7397700	555400	0	0	0	0	0	0	0	0	0	0	0	1287900	0	0	0	0	0	0	893470	240060	0	0	0	0	0
0	0	1266700	0	0	354140	0	1408000	0	0	0	3807000	1166700	0	1715600	0	0	0	0	0	1156000	0	0	6613500	349380	0	0	3066900	0	0	0	0	0	0	0	2772000	0	2984900	0	0	0	0	0	0	0	4813500	0	0	788350	716990
568620	0	0	0	0	0	0	48568000	32668000	4940100	25654000	15403000	973650	0	0	9866300	31995000	9634000	90652000	0	2043200	96599000	106750000	6157000	1708700	825380	58199000	2592100	12684000	6863500	27998000	1884700	254150	671000	3594300	42513000	6686900	9133500	3566600	22294000	0	141910000	176200000	15112000	16481000	134060	0	20196000	2609000	200190000
0	790290	1041300	2352500	0	3224600	0	0	0	15480000	6471200	6207700	0	1356500	5688600	0	0	3136000	1998400	0	0	292090	950020	23040000	0	378740	2816000	0	0	0	0	944570	0	0	0	7990700	0	11479000	680050	5610400	0	963730	4306800	0	0	2367800	0	13902000	8953400	858200
0	0	0	0	0	0	0	0	0	8755300	0	7460600	0	6683800	0	0	0	2354100	1376200	0	0	0	0	56652000	0	0	0	0	0	17127000	0	0	0	0	3521800	6711300	0	8456800	0	4405700	0	0	0	9525900	0	1618100	0	3314600	0	0
0	839590	0	0	480710	0	0	0	0	0	0	795910	0	0	1197600	0	0	0	0	0	0	0	0	0	462640	0	0	0	0	0	0	0	0	0	0	0	0	0	0	0	0	0	0	0	724280	0	0	0	0	0
0	638260	0	402880	300910	0	0	37585000	26852000	51083000	24889000	10454000	3988100	3855800	1956900	9267800	6568600	3589600	13038000	1976700	11157000	0	18073	44148000	7512300	255420	4891200	11699000	10302000	40102000	20185000	0	0	17033000	3518100	38219000	25621000	25065000	8307700	10880000	2858000	1158400	0	10602000	4121900	4697700	0	14156000	13857000	4800800
0	0	2423200	0	0	0	1520200	0	0	923240	554280	19375000	2366900	55617000	35769000	14159000	8692000	27403000	8718500	1477200	4244200	6649700	4354300	61448000	2879000	784130	11645000	20558000	1875500	53436000	24703000	5109500	4387000	10763000	6880300	188190000	20132000	61447000	5606900	7048100	4089200	78624000	55748000	20180000	1019900	7636700	0	33616000	10573000	4487000
0	4597800	0	0	0	0	0	0	0	0	0	0	0	0	0	0	0	0	0	0	0	801450	1819200	0	0	0	0	0	1705700	0	0	0	0	0	0	0	0	1351600	919320	0	0	0	0	0	0	0	0	0	0	1792000
0	0	0	0	0	0	0	3143100	0	10022000	0	14015000	2662100	7584700	3948500	10566000	10966000	4558600	2440300	0	0	2613900	1771600	78486000	1401200	241600	3886600	21205000	6249800	37362000	9835300	0	1520900	9744600	5002800	89995000	18199000	20735000	1010800	4590800	4039500	8674900	7883400	5860000	0	8397200	713560	11243000	3527500	3275800
1546400	4858100	3693400	579380	2393400	3643200	5824600	0	0	0	0	0	0	2164700	3991300	3289000	11668000	1922300	5173800	0	0	125680	1275800	0	0	0	701910	0	605050	1404000	0	0	2574100	0	5545500	1959100	2195900	1584300	0	458500	4459900	738670	0	0	2977500	5137200	0	5403800	3084900	0
2029600	2979500	8080400	0	4568600	0	2014100	16374000	4550700	1197700	580850	22958000	10778000	26543000	10580000	3663800	2789800	1700900	0	0	16327000	467280	2468000	147620000	11710000	246160	14245000	40902000	12522000	80348000	26393000	0	0	0	0	75188000	21276000	30312000	4033000	10823000	4461400	16713000	8203700	38913000	6582600	85163000	1482400	4687500	7503900	13565000
0	0	0	0	0	0	0	0	1949200	0	0	0	0	0	0	0	0	0	0	0	0	0	0	0	0	0	0	0	0	0	0	0	0	0	0	4413100	6261000	1180600	0	0	0	2825600	0	4329800	0	0	501130	996330	0	0
0	2386800	2638100	0	1732400	181970	0	76837000	50281000	301170000	162100000	73822000	41466000	43306000	40722000	42699000	85990000	34218000	74041000	0	86733000	2140900	10342000	155980000	22811000	9377600	57562000	143000000	48500000	213040000	102850000	11135000	864820	118580000	33570000	303220000	97175000	138260000	40010000	29778000	7815900	25292000	27237000	61655000	13708000	27261000	3690800	224400000	145990000	26934000
0	0	477270	0	346350	0	0	44099000	9771200	68145000	17557000	29052000	8049700	20838000	15792000	7563600	4279600	3711400	5199200	0	12801000	0	0	34732000	988600	3267800	19401000	44311000	20045000	69454000	47031000	0	919530	0	0	143730000	35484000	31899000	5759100	4129400	1884400	2715900	4078400	10567000	1715000	11334000	0	35052000	15694000	0
0	1485400	2570600	0	2045000	532910	6052200	5277000	8617300	39877000	18590000	29698000	26583000	14584000	10853000	7920500	13995000	10611000	22377000	0	23206000	0	3075000	55586000	13260000	172860	10239000	28464000	10523000	52986000	43632000	0	0	2343300	6662900	65822000	29481000	33335000	8404800	6092100	9879800	2531100	6315000	19984000	8157800	13055000	1662000	35546000	32385000	6151700
19590000	55504000	45210000	7935100	50440000	21589000	91668000	0	26372000	0	21199000	1014600	14293000	0	22715000	0	16997000	0	11118000	10853000	16548000	0	26944000	661660	22790000	0	16444000	810110	22964000	2149100	17908000	396530	1089500	0	0	3635000	19322000	1505000	11052000	0	16343000	0	6402500	1846200	31498000	0	20194000	0	18137000	0
1638700000	3767700000	3631200000	657330000	2581700000	1353700000	7021500000	221950000	2599600000	50048000	1420500000	49718000	1927800000	86458000	3433000000	25421000	2624400000	5797300	1015000000	890040000	2139100000	7216500	2144200000	5720000	2028700000	1857000	1149600000	29499000	1548900000	35705000	1869600000	6220100	115660000	0	104030000	1579800	1955700000	4841000	1012500000	13765000	1788900000	304300000	761940000	124130000	2211800000	205350000	1484600000	46474000	2581200000	48564000
463420000	840020000	824090000	179810000	603590000	388950000	2436800000	38365000	656260000	2929700	508080000	22915000	462290000	9482900	725830000	763040	626320000	8159500	393300000	132580000	490700000	0	522180000	2872400	563650000	346010	423620000	26790000	411620000	12359000	367960000	1511700	46492000	2855500	140950000	2448800	443630000	5578700	302870000	3846000	383080000	152240000	169270000	29688000	580460000	60829000	430070000	7954600	554530000	12748000
858530	7271600	5971100	0	1448600	2101900	0	0	1306000	0	2191100	0	0	0	4794000	0	0	0	0	0	1870800	0	0	0	3054500	0	0	0	0	0	0	0	0	0	0	0	1079700	0	1878700	0	0	2571800	0	0	1587100	0	1063500	0	3510000	0
904750000	2605800000	2375400000	403540000	1611200000	835070000	4587800000	25622000	1552900000	7120200	924890000	30323000	982830000	16393000	1801000000	16079000	1441400000	10565000	852170000	333580000	1267900000	8654400	1820700000	3811300	1301200000	262600	912130000	2754000	1092400000	33812000	871230000	8779900	106720000	6786000	222550000	6787900	1103800000	20273000	702340000	9641000	1257500000	161130000	492790000	24696000	1308500000	98123000	1030700000	8250700	1414100000	18281000
0	1737600	2357500	0	3677300	0	21041000	0	4174200	0	0	0	2006500	0	1374900	0	0	0	3593100	695000	2088100	0	0	0	0	0	2526900	0	1875600	0	2248000	0	3079000	0	2511800	0	3354000	0	714230	0	264160	0	0	0	3399800	0	2136700	0	0	0
0	0	0	0	0	0	0	0	0	0	0	1637300	0	1031900	0	0	0	0	0	0	0	0	0	14251000	0	0	0	0	0	15655000	0	452060	0	0	0	8498400	0	0	0	1139800	0	0	0	3028700	0	1357000	0	5292000	0	0
0	0	0	0	310000	0	0	0	5620600	14632000	7054900	16750000	2845500	16263000	2326700	2189100	0	2319000	1498300	0	4771800	0	0	62045000	815990	0	5189200	7245100	4220100	38546000	12647000	974580	0	0	1428900	21929000	3425000	17412000	0	2119400	1165000	6121700	4381400	7114900	1354600	16562000	0	15216000	3133300	1768300
2402100	0	0	0	25547000	69638000	29401000	375940000	63190000	202690000	111530000	64530000	32449000	19420000	5888300	8338000	68948000	56529000	24705000	13790000	102880000	749380	80203000	109890000	16479000	3262800	24763000	296780000	57360000	194050000	98316000	6166400	499290	43223000	34354000	145990000	70985000	89774000	15196000	30917000	15715000	13244000	32371000	54245000	23432000	15282000	1331400	99652000	65661000	18620000
0	0	0	3864100	0	805830	0	0	0	0	0	0	0	0	0	0	0	0	0	0	0	0	0	0	0	0	0	0	0	0	0	0	0	0	0	0	0	0	0	0	0	0	0	0	0	0	0	0	0	0
0	1009500	1323900	0	0	0	0	0	0	0	0	0	836980	4082000	3334500	1373600	5967100	0	10843000	0	0	0	0	0	451400	0	0	0	0	0	0	0	0	0	0	1451400	3062100	0	0	0	0	0	0	0	0	0	786580	876020	2813800	0
0	0	0	0	0	0	0	0	0	0	0	0	0	0	0	0	0	0	0	0	0	0	0	0	0	0	0	0	0	0	0	8659700	656370	0	7465100	0	0	0	0	2649800	0	1208400	2147200	0	0	0	0	0	0	0
0	0	0	0	0	0	0	0	0	0	0	0	0	11464000	7003400	0	0	0	0	0	0	0	0	0	0	180480	0	0	3330100	41441000	9024000	0	5217600	0	0	0	0	0	0	14897000	4856200	1874800	2561300	0	0	0	0	0	0	0
46763000	104370000	124060000	30142000	89118000	58044000	324840000	30155000	214790000	277600000	199900000	231190000	230960000	278270000	288150000	247970000	497640000	283370000	498520000	7122600	241650000	16862000	133560000	212640000	116330000	11113000	174090000	44078000	269630000	1318700000	855120000	73034000	382970000	511970000	473150000	621410000	323010000	336990000	139910000	372110000	735400000	416090000	567630000	261440000	152550000	53970000	59547000	276600000	296400000	78321000
0	0	0	0	0	0	0	0	0	0	0	0	0	0	0	0	0	0	0	0	0	2951700	2279300	0	852440	0	0	0	0	0	0	0	0	0	0	0	0	0	0	0	0	547820	947050	0	0	0	0	0	0	3595500
0	0	0	0	0	0	0	0	0	0	0	0	0	0	0	0	0	0	0	0	0	0	0	0	0	0	0	0	0	0	0	0	0	0	0	0	0	0	0	0	0	0	0	0	0	0	0	0	0	0
0	6177600	8073600	1928900	6709700	2464000	1977600	8139100	24965000	18650000	17158000	6080400	12486000	21181000	21029000	21520000	46016000	26103000	36765000	0	49987000	3089800	13968000	46481000	24672000	471730	13125000	26334000	15794000	11559000	16484000	12028000	24988000	33929000	20106000	66548000	66787000	31699000	15174000	12941000	14708000	17351000	26011000	22679000	9571600	11135000	2773100	62962000	74472000	44851000
366450	0	0	0	703910	0	0	114900000	73142000	328830000	120210000	172580000	51940000	57009000	38544000	46297000	72613000	46919000	32246000	0	120380000	2389800	5368400	389100000	29947000	17732000	138200000	372660000	99580000	185380000	136460000	0	6801400	42939000	67566000	526860000	115950000	294800000	65383000	49110000	28406000	34515000	46797000	135710000	16754000	173210000	11102000	190380000	118810000	56794000
3328200	1044500	461880	0	2189700	0	0	261690000	82550000	335170000	90055000	138240000	55330000	52734000	37601000	56443000	19818000	32557000	28540000	13779000	144360000	2046100	546390	370010000	26775000	15430000	91143000	260740000	71981000	296860000	156390000	2032500	1527200	10912000	16518000	468100000	103190000	310770000	51294000	45267000	5296200	37436000	40754000	135200000	15235000	176110000	3039200	203490000	131950000	44277000
0	0	0	0	0	0	0	0	1255400	34376000	17571000	9733600	0	668440	564610	0	0	633360	0	0	1840200	0	0	28943000	0	0	1122000	0	0	23290000	4824300	0	0	2346800	0	11345000	0	12449000	679800	1894900	0	0	0	2617200	0	4566800	0	20028000	11282000	288530
0	0	0	0	0	0	0	0	0	0	0	6959600	3911800	4525000	2872100	0	0	0	0	0	0	0	0	0	0	0	0	0	0	0	0	0	0	0	0	0	0	0	0	0	0	0	0	0	0	0	0	0	0	0
0	3046000	1332600	0	0	0	0	0	0	5337500	0	88450000	35234000	57431000	42678000	20048000	21596000	57953000	45600000	0	4206200	0	1386500	12990000	743370	0	0	0	515380	41530000	44890000	3254700	0	653870	0	270800000	36588000	2057300	308980	5099300	0	0	1546800	8019600	1127300	2052800	1209400	39060000	32173000	191020
0	0	0	1498300	0	2338000	0	0	0	12358000	9468300	3052300	0	2361000	3750100	0	2797100	1472800	0	0	1951700	0	0	17359000	3223600	1873400	12382000	0	0	0	0	0	0	0	0	2293400	0	8464700	1430200	7126700	3061400	2431900	5481400	1433900	0	4785900	0	5667900	4891300	1233200
1101200	1639300	12079000	1079800	4149000	3551800	5851500	44415000	7268700	116620000	23112000	247850000	62703000	204030000	79448000	46361000	78345000	120930000	67754000	3463100	47315000	7314400	10826000	135240000	4384500	5141000	19973000	69840000	22681000	427730000	108050000	7458700	2913600	35850000	23123000	691360000	116200000	95746000	9262700	43732000	19822000	51528000	36449000	55393000	4991200	45206000	613770	158660000	57427000	3411500
1938800	7486700	7365600	754970	5239500	5539100	19042000	1830100	4427400	1062500	1183400	2876600	3198100	0	10625000	0	2821000	3995800	3496900	0	1858400	0	1980900	0	4545600	0	4252500	12285000	6109100	5336800	3090700	0	0	3168500	0	0	4697100	0	2206200	2100100	0	769740	445390	0	5812500	0	5291300	0	3949200	2102100
0	0	0	0	0	0	0	0	0	11396000	8593800	5813700	352470	1675600	1006200	6233600	10918000	5132400	8513800	0	350170	0	0	1584600	0	0	0	0	0	22763000	6231700	3196500	0	5512900	4024700	0	1516900	909920	0	590960	0	1973500	2061600	770810	0	0	0	3141400	1643100	0
0	0	0	0	0	0	0	0	0	0	0	1591100	0	0	0	0	0	10670000	6323600	0	0	0	0	0	0	0	0	0	0	0	0	0	0	0	0	1611300	1083300	0	0	0	0	0	0	0	0	0	0	0	0	0
0	0	0	0	776220	0	0	0	0	0	0	0	1557200	0	0	0	0	0	0	0	0	0	0	0	0	0	0	0	0	0	0	0	0	3103200	0	0	1555500	0	0	0	0	0	0	0	2251200	0	2290800	0	1447100	586870
0	0	0	0	0	0	0	0	4251600	1803300	0	1557200	1325200	1629100	2894100	0	0	2583100	852930	0	0	0	0	13144000	1914400	0	0	0	2001800	8414500	2809900	0	0	0	0	10875000	1997100	12718000	1983300	1994500	0	0	0	8069800	2998800	1320600	340230	3075700	2312300	765150
62301000	235910000	205370000	71925000	154900000	148230000	101100000	0	84691000	1499800	54671000	3341200	39969000	53508000	148910000	11966000	85341000	25922000	83516000	5167200	70064000	486950	93475000	3212300	88849000	0	49778000	0	52836000	17737000	61625000	0	3381700	55790000	21955000	146470000	138890000	0	41306000	0	61864000	0	15063000	0	60895000	0	45637000	932630	114870000	839510
0	0	0	0	6683000	0	15736000	0	0	800870	336310	0	979550	0	0	0	947970	961790	0	0	0	0	0	5180900	14530000	0	0	0	1535900	0	15277000	0	0	0	0	3686600	0	0	0	2911600	3682200	0	0	10910000	4693400	0	408980	490110	2037700	556130
3557600	12716000	33095000	6494200	18811000	17319000	19418000	176810000	68046000	344710000	138430000	353580000	121400000	201890000	193650000	148290000	186730000	122810000	110620000	2130500	154600000	12158000	47404000	643550000	54277000	25176000	197520000	339290000	146590000	550550000	287740000	4565700	9293600	81780000	44598000	1364300000	317950000	338780000	63386000	64265000	84028000	89776000	108750000	191080000	34446000	147920000	16191000	383380000	267440000	40322000
1671000	12146000	16977000	7410800	9821500	11222000	39595000	149390000	35993000	336270000	189850000	21642000	15192000	43552000	40029000	5138800	20361000	35559000	34046000	4170500	26697000	1237300	9177500	159700000	24117000	5281100	48563000	227280000	71078000	81817000	67744000	1961600	1589700	29261000	5510100	146730000	33294000	77758000	21884000	43013000	9209700	18914000	11556000	44607000	25722000	37930000	2744900	283990000	229380000	5986600
0	0	0	0	0	0	0	0	0	0	0	0	0	0	0	0	0	0	0	0	0	0	0	1842900	0	0	0	0	0	0	0	0	0	0	0	0	0	0	0	0	0	0	0	0	0	0	0	16454000	6367800	0
0	0	0	0	0	0	0	0	0	0	0	31390000	12724000	2009800	1311000	0	1862600	11834000	4401400	0	0	0	0	0	0	0	0	0	0	0	711910	0	0	0	0	0	0	0	0	0	0	14156000	0	0	0	5401900	0	0	0	8938300
5994200	8714100	10034000	5392700	6479900	8145100	9559400	12971000	9266000	25839000	22301000	33136000	7251200	29945000	18939000	9677700	22296000	9838700	12431000	2228200	14257000	1700900	13407000	75607000	13858000	1593700	14436000	16749000	12430000	17016000	13407000	0	2671800	0	13731000	137780000	28771000	55032000	10972000	7101800	10012000	11123000	9048500	12716000	9592800	20118000	2771400	32617000	21601000	2667600
0	294800	0	0	483300	0	2001200	0	1402100	32171000	17873000	9861600	6241800	12723000	11746000	10170000	30525000	6869500	5947100	868250	19836000	34993000	101710000	51949000	11631000	1313500	15249000	0	10605000	29185000	43585000	1617400	652610	11700000	1014000	128320000	44210000	19353000	612780	10332000	7433000	43745000	39423000	19030000	13514000	14554000	0	57070000	46858000	41062000
0	0	0	0	0	0	0	3578300	1500900	1724400	513130	8668100	6366500	7661100	7455600	0	0	2086800	5282300	0	0	0	0	0	0	0	0	10641000	3272400	0	0	0	0	0	0	0	0	0	0	20745000	29821000	0	0	0	0	0	0	251030	0	3076600
0	0	0	0	0	0	0	0	0	0	0	2159100	0	0	1323000	0	0	1075400	668480	0	0	0	0	0	0	0	0	0	0	0	0	0	0	0	0	0	1357600	0	0	0	0	0	0	0	0	0	0	0	0	435620
5684500	1687300	30440000	754940	8879600	600440	5229100	396330000	739200000	2240800000	1122200000	2410000000	1445200000	2143100000	2262600000	1637500000	3566000000	3134200000	3886900000	17515000	464830000	176260000	338900000	2136600000	521430000	128440000	1044200000	638460000	823580000	6671900000	3613800000	853410000	493230000	3361000000	1439500000	14217000000	5090000000	1714100000	546850000	1261400000	897860000	2506400000	3138600000	1422900000	458990000	832260000	116110000	5785000000	5272500000	477250000
3323600	5189800	6082900	956220	4149000	3944900	8386200	0	702840	0	1948600	0	2149900	0	2658600	0	0	0	0	0	654730	0	3427300	0	1031300	0	0	0	561310	1091800	0	0	1480100	1102800	0	637500	1742500	0	0	0	8655400	0	0	0	665290	0	0	1041000	705930	0
0	611590	363650	588140	1272300	418820	577020	7850100	0	20448000	1821800	17210000	1744500	12783000	26173000	3527400	6527700	18045000	9384700	0	14172000	7455200	0	100170000	11971000	1744900	5404200	34651000	9185800	12615000	7687500	0	0	1048100	0	104610000	29952000	57184000	11251000	4222800	0	9741800	20522000	22688000	1287700	15089000	0	82935000	46489000	8446600
0	587220	1464100	0	287650	0	0	469930	0	5016000	0	8086900	0	5085800	495460	0	0	1829000	0	0	0	0	0	89717000	1656000	0	1134000	722580	0	27469000	1077800	0	0	0	0	6970900	236250	15441000	1438300	7947500	738090	928010	316540	6602800	0	27558000	0	8464300	925900	2365300
0	0	0	0	0	0	0	0	0	0	0	0	588730	1592300	550140	0	0	0	0	0	0	0	0	2696500	0	0	0	0	0	0	0	0	0	0	0	1443600	0	0	0	0	0	0	394450	0	0	0	0	951620	1354400	0
0	0	0	0	0	0	0	3043700	2152700	12385000	3065700	888890	1827400	6043300	3788200	305640	0	3187900	0	0	3369300	0	0	13592000	784210	0	2834600	10094000	2036700	27411000	9813400	0	0	0	1835200	19365000	2800100	3466200	792610	0	0	0	0	6308100	0	3220200	0	4815400	2367800	160600
0	0	0	0	0	0	0	8052500	0	0	0	0	0	0	0	0	0	0	0	0	0	0	0	0	0	0	0	12528000	0	0	0	0	0	7899500	0	0	0	0	0	0	0	0	0	0	0	0	0	0	0	0
0	1583100	973190	5789400	911350	6911700	0	0	1908500	0	4495600	0	0	159270	621530	0	6611700	0	0	0	3831900	506130	4374100	1213900	2591700	0	3160500	0	0	1215500	0	0	728710	0	0	0	441200	997610	3480000	0	1129100	460300	0	0	836060	0	1136300	632690	5841500	0
0	0	0	0	0	0	0	0	0	0	0	0	1442300	3548700	5373800	1078100	0	0	0	0	0	0	0	791720	1326800	0	1313700	0	0	1088800	0	0	0	0	0	8899200	5933800	2655400	487390	3638000	4909600	0	0	3671100	2650900	23281000	4720400	0	0	4279300
1347200	2592800	2356000	1660000	791950	2382100	1711200	0	1988100	18195000	8240500	25205000	3874800	4488100	8804200	10973000	13665000	10521000	0	0	10513000	3551000	5630000	58256000	7294900	1711200	15392000	19969000	929350	12850000	16837000	0	0	16025000	0	46852000	3016800	40447000	5589000	19264000	2285800	11196000	6577400	15324000	2869700	25631000	0	48262000	20982000	4604600
754210	855140	1523800	0	2135800	0	1558600	5746100	1698600	2004000	1641400	1153900	882290	1564600	0	0	0	337430	0	0	690650	0	0	13093000	2351900	624210	1621100	1450600	1891200	8624400	3024200	0	0	0	0	10025000	1864000	2563500	0	825290	0	167070	0	7328300	2613100	2096200	0	3965100	3439300	462710
1810300	6824800	10766000	3791100	7789900	9517300	15396000	69759000	27006000	225510000	118160000	63703000	16072000	41301000	31727000	15625000	20940000	52015000	52828000	428850	66709000	1805000	12685000	261350000	38440000	6583300	33700000	152310000	51487000	134790000	74298000	20241000	7219900	52097000	27921000	127270000	19494000	80286000	18182000	53381000	14677000	30340000	22897000	44135000	14319000	84048000	5877900	235160000	202970000	17227000
0	0	0	0	0	173480	0	73566000	15582000	161700000	96318000	30514000	16142000	22501000	41963000	20332000	36665000	13763000	28261000	4775200	26666000	2433000	1856800	120620000	37131000	2814300	49236000	65961000	13537000	62120000	41020000	6985200	651580	2627600	0	146900000	47165000	67873000	20696000	4396900	0	33640000	36100000	41222000	6125400	7619600	929010	100990000	72567000	14976000
948170	0	991480	0	2142600	706020	3099200	835070	1772700	8056700	6999300	13265000	5102300	18225000	15491000	33905000	26323000	5391400	20090000	0	3460000	465890	0	59253000	12383000	1699500	17248000	14388000	5896600	37997000	26375000	195490	673500	10487000	0	129250000	26259000	35549000	7000200	5958800	4964500	7287600	4838500	49654000	3059500	4071300	189590	8251600	8426900	2267000
0	0	0	0	0	0	0	0	0	16844000	4569600	10683000	889100	1320700	0	0	0	3242800	0	0	0	0	0	13969000	0	0	0	1882000	0	0	814430	0	0	0	0	11639000	0	7340900	390940	4012200	0	2187400	863750	1163700	0	2089900	0	15538000	7147000	873320
4402500	27830000	29497000	1918500	23293000	7388500	54993000	1848400	41100000	0	16836000	8395600	13810000	1431200	26510000	866770	26970000	6333600	29683000	13687000	26999000	0	18841000	1315100	27891000	0	8265400	930240	17031000	5432800	8011000	0	1098100	10389000	10202000	2676100	20169000	0	7561900	1351200	19472000	3970200	7026900	0	15700000	4752800	13951000	510000	34168000	339550
1814900	1712500	6966200	2632300	5040700	2319800	4271400	46130000	30801000	50619000	22400000	41235000	31110000	104290000	81352000	43392000	54844000	22202000	48879000	0	28745000	3556300	5557200	214150000	43538000	9049800	64005000	251790000	150080000	120700000	96985000	1169400	166180	4266400	0	255010000	136320000	91627000	20134000	29283000	24773000	27596000	25551000	89564000	41634000	102070000	21387000	52215000	39297000	22896000
0	0	2678200	0	0	0	0	1703900	0	5999300	925060	15601000	9873700	28357000	15606000	1622600	0	7207600	8927100	0	0	0	0	0	0	0	1516100	0	0	26574000	9879700	0	0	0	0	0	1868500	0	820370	0	1062100	7143300	9665400	1411200	0	0	0	5577600	1045700	0
37229000	65394000	148590000	23922000	74644000	51554000	93490000	301610000	144320000	269110000	136680000	650600000	271920000	823620000	659590000	463970000	654290000	359100000	351540000	42875000	166540000	45981000	111810000	796870000	94305000	33231000	283080000	526320000	192950000	1423400000	602080000	54747000	9119400	87199000	35878000	2856800000	799780000	370460000	93579000	226080000	168420000	722520000	794760000	406840000	118490000	469530000	54033000	891640000	537890000	57139000
0	0	0	0	0	0	0	0	0	0	0	0	0	0	0	0	0	0	0	0	0	0	0	687950	0	0	0	0	0	0	0	0	0	0	0	1671900	0	0	0	0	0	0	0	0	0	614540	0	434680	0	0
0	0	0	0	0	0	0	0	0	0	373950	998100	0	0	1048400	0	0	1116000	0	0	0	0	0	4319600	598080	0	0	0	0	0	0	0	0	0	0	3446000	0	1586800	0	395250	0	316660	0	0	0	0	0	0	0	0
4776900	10184000	25134000	6463300	14112000	16103000	36854000	187870000	39021000	246100000	101420000	93480000	32067000	106850000	34125000	40358000	62072000	46735000	46766000	20328000	67529000	3242100	6060600	291590000	28677000	5861700	29904000	211050000	58994000	336440000	105770000	32121000	24821000	99693000	49108000	266110000	50535000	172350000	25705000	56959000	32143000	38955000	23807000	48612000	17008000	63265000	7593200	326250000	208860000	12768000
765480	0	0	0	0	0	0	13371000	8497100	125230000	52024000	10295000	6797500	2719000	7128400	7444600	17790000	0	0	0	14658000	1174300	2938200	35159000	4106700	3503700	22536000	17043000	8467700	32226000	13126000	0	0	5102400	899990	46366000	20863000	67956000	14841000	4799800	2104300	3241600	2686800	12613000	1684100	17040000	0	61463000	44768000	13141000
0	0	0	0	0	0	0	0	0	0	0	1286200	0	1665000	0	3681600	0	425130	1220900	0	0	0	0	5959900	649480	0	0	0	1257800	5203200	4713000	0	0	4996400	2101300	6689000	2369800	708100	0	2178000	933530	383970	0	2032200	395730	0	0	2991700	3509700	0
0	0	0	0	0	0	0	0	0	0	0	0	0	0	0	0	0	0	0	0	0	0	0	0	0	0	0	0	0	0	0	0	0	0	0	0	0	3039600	300150	0	0	0	0	0	0	0	0	0	0	0
0	294780	0	0	0	0	0	0	622820	0	0	144700000	66608000	26800000	43299000	654730	1795100	347740000	234590000	0	1635600	0	0	1538000	674040	0	0	4407100	0	0	0	4955600	2105900	1189600	0	113780000	32426000	0	0	701150	0	0	0	1191400	0	2903400	0	432660	0	5116900
0	0	2619300	0	0	0	0	15244000	6582900	73767000	20398000	30179000	4197200	1843600	10007000	1166100	2685000	15438000	559210	0	7703600	733440	0	85105000	6869500	721740	2011900	1524900	3420900	9815700	12123000	0	0	18817000	2323000	90217000	10004000	21343000	4801000	2697800	0	1056500	8937500	4990200	1445700	10603000	633890	177560000	106550000	6220600
0	0	0	0	0	0	0	0	0	0	0	0	0	0	0	0	0	0	0	0	0	0	0	0	0	0	0	4486400	0	4673900	0	0	0	0	0	0	0	0	0	0	0	0	0	0	0	0	0	0	0	0
0	0	0	317810	0	0	0	65067000	14080000	118430000	30050000	42333000	11065000	33414000	14842000	38818000	50961000	7306200	19168000	3527000	20995000	996270	109750	158290000	14040000	8019300	41145000	92377000	22076000	276820000	92200000	2917900	10679000	80410000	62563000	133940000	30091000	98914000	10265000	36162000	47227000	22725000	10021000	56002000	4284000	104060000	0	69584000	18228000	8129100
0	14788000	23128000	2867100	3996900	12488000	1372000	0	2616000	19783000	35401000	25644000	12597000	13430000	22115000	2626100	26008000	6443600	3357500	0	831450	166800	0	66342000	1553400	1641100	21565000	12064000	3529300	24418000	13710000	762030	0	0	0	44231000	18565000	29324000	3893600	7310000	1427500	4099500	20106000	15381000	1753500	27248000	0	21051000	17671000	1561600
0	2215400	0	630110	0	775580	0	0	0	5311300	0	13249000	0	0	0	0	2094600	6350900	2398700	0	0	5712100	0	0	835040	1608800	7401400	0	0	0	0	0	0	0	3966700	0	0	24698000	8459500	6234700	0	0	0	0	0	0	0	17766000	18197000	0
0	0	0	0	0	0	0	0	0	4527800	0	2805200	0	357130	0	0	0	0	0	0	0	0	0	7503800	0	0	0	0	0	6854700	0	0	0	0	0	0	0	1852900	0	1375200	0	0	0	0	0	0	0	5812500	1175700	0
0	0	0	0	0	0	0	0	0	0	0	0	0	0	0	0	0	0	0	0	0	0	0	0	0	0	0	0	0	0	0	0	0	0	0	0	0	0	0	0	0	0	0	1085000	0	590570	0	0	0	0
0	0	0	0	0	0	0	0	0	0	0	0	0	0	0	9234200	20470000	0	1468900	0	0	0	0	0	0	132310	1161400	0	0	0	0	0	0	11246000	21803000	70528000	23725000	0	0	0	0	0	1715600	0	0	633020	403510	2185200	1032300	0
0	0	0	0	0	0	0	4147600	0	1359000	0	2683400	0	6466700	3510800	1475900	0	0	0	0	5907000	75839	0	3810300	0	63299	0	3040500	0	2521500	3852100	0	0	1102300	0	31529000	9269700	8146300	799010	1586300	0	539900	1022800	0	712870	233380	0	49549000	25149000	31746000
0	3699000	2519500	0	4002700	0	0	2076500	733130	0	0	14796000	6236300	42365000	19477000	2896000	2852200	6955700	7876300	0	0	692440	1353700	69577000	2059300	2387100	8185500	5647100	6480600	2503700	5927700	0	0	0	0	221770000	80648000	34556000	4000200	807120	0	3107800	2161900	26669000	1592500	32004000	0	6265900	7471000	7962900
13796000	335680000	325500000	113840000	174560000	144270000	231360000	0	50284000	33058000	74209000	57657000	75242000	61521000	183580000	16988000	70856000	21896000	46462000	0	70239000	791650	60563000	28419000	73640000	0	48537000	0	51961000	2305100	72908000	926620	30577000	0	22933000	22925000	76411000	42022000	45969000	37159000	130010000	7595300	49144000	22041000	81561000	6680100	52567000	1310900	101610000	3881600
201340	4235200	2287800	906360	1051200	1925300	5101100	0	0	0	1672700	0	0	0	0	0	2502300	0	0	0	0	0	3524000	0	994970	0	608140	0	0	0	0	0	0	0	0	0	537290	0	0	0	0	0	0	0	1059600	0	264850	0	0	0
0	0	583180	0	0	0	0	3581000	1727900	14363000	6652300	42792000	7210600	15973000	18236000	3411800	6040800	7403700	0	1236300	0	806770	3012700	92210000	2224700	671600	8788300	20480000	3794900	12172000	7021200	0	0	0	0	96312000	10206000	80337000	7217300	5050200	0	25049000	15656000	11843000	1075600	45017000	1041600	35094000	16035000	3755300
0	0	0	0	275590	0	0	0	0	6560900	1306600	3451700	2105800	801270	0	0	0	888740	0	0	0	0	1383700	7755200	1567000	544280	4921000	3956100	4718500	0	1969500	0	0	0	0	4260400	0	5003600	1231300	2309100	0	0	1756000	1027700	0	0	253000	1294000	1687200	0
0	0	0	0	617860	0	0	0	0	2150900	0	1185900	690790	3711900	6241200	0	0	0	2062500	0	2463400	0	0	11293000	970240	189550	0	0	0	0	1569700	0	263230	0	0	6976500	2412000	3325200	0	1195000	1306900	0	0	12709000	5160200	0	0	0	0	0
0	3513900	3712200	1176300	940210	2053800	15731000	0	5809000	0	0	0	1041700	0	8400700	0	0	0	1458300	4520400	4517300	0	1923200	0	6222000	0	926170	0	3147800	0	5502400	0	0	0	0	0	1924800	0	960920	0	0	0	2117800	0	2971200	0	0	0	11019000	0
539170	0	1333500	0	2379100	1078000	5266600	181370000	35890000	131800000	67717000	80754000	45813000	39554000	39400000	37997000	41181000	52499000	97852000	1040300	54022000	2126600	5332400	48685000	15002000	1626500	24757000	279230000	72929000	91622000	74551000	6819100	0	55890000	39904000	398310000	157860000	10677000	3951200	24981000	15806000	22350000	31445000	21481000	11619000	21267000	4716800	190630000	136020000	46693000
0	0	0	0	790270	0	0	0	3679600	571560	0	6071600	1520200	8091200	3082000	559520	0	1740800	1284600	0	6933300	0	1185900	22231000	3706000	673900	5380100	6889100	3627800	7500500	7248900	0	0	0	0	16833000	2317700	15878000	636550	0	665920	4218200	2692400	8848100	979860	2363100	0	8327600	6996300	772080
0	0	0	0	0	0	0	0	0	0	0	0	0	1117300	596930	0	0	0	0	0	0	0	0	0	0	0	0	0	0	0	0	0	0	0	0	0	0	0	0	0	0	0	0	0	0	0	0	0	0	0
2381900	4905600	6693800	211260	3872300	983250	21846000	22508000	26186000	29047000	26604000	22445000	23197000	29601000	9863800	16365000	43752000	9792100	35487000	0	48305000	3543700	18195000	104710000	31933000	2977700	37251000	4584300	17197000	49580000	69483000	0	9570800	30541000	38760000	128230000	74054000	34390000	17468000	24103000	39137000	6333900	14826000	37592000	19688000	8734300	2500600	47109000	41380000	9285200
1414300	823090	1279000	1282400	1259500	861770	0	0	0	0	0	0	0	813280	1216700	0	2805600	0	0	910890	1055300	0	2701100	0	0	0	0	0	0	0	0	0	3699800	0	14414000	0	0	0	638980	0	6189400	0	0	0	697710	0	0	0	1889800	0
1181300	3812300	9070800	3535800	6141300	5992500	4695600	0	7218100	13043000	4839100	15162000	27082000	28610000	41637000	6741000	6025400	7537000	19844000	0	11237000	838210	3023800	39817000	7179500	286580	2787700	15445000	13760000	23576000	17212000	4089500	6436000	8873100	3233400	12524000	6670100	16019000	2744300	14125000	6709700	9896300	19440000	27056000	21248000	37530000	19693000	28248000	21318000	4634500
0	0	0	0	0	0	0	0	0	0	0	4851800	804830	5651400	3348400	0	0	0	0	0	0	0	0	2841700	0	0	0	0	0	0	0	0	1647100	0	0	4346200	1626900	0	0	0	0	2481100	1684100	1160500	1266400	0	0	2501500	1234200	0
1741900	4294600	10789000	1863400	4014100	2375800	0	3256800	0	53544000	15657000	30817000	3399800	10822000	5812800	320680	0	5083200	2187600	0	1071300	533340	0	110970000	5543300	677520	3785400	12713000	2473500	3664300	2027500	0	0	0	0	58087000	11130000	36583000	1822900	0	0	2591100	3202500	17136000	922600	22660000	1568100	32107000	8429100	5624300
0	0	0	0	340660	167450	0	0	0	0	0	0	0	0	0	0	0	0	0	0	0	0	0	0	0	0	0	0	0	0	0	0	0	0	0	0	0	0	0	0	0	0	0	0	0	0	0	0	0	847400
0	0	0	0	0	0	0	9115000	1829300	8914800	3624700	0	0	5927200	1921100	0	2199100	0	0	0	1718200	0	0	24217000	0	372640	3459100	5380200	3478400	11855000	4792900	0	0	0	0	17325000	5716300	5399900	0	749410	0	952850	965320	4802800	379810	473370	0	4854000	2486700	318740
22261000	91577000	137480000	18794000	58994000	33249000	211700000	4143800	83209000	0	78297000	24285000	74727000	6882400	133110000	1981700	146210000	6454100	28050000	7472100	55356000	0	52555000	0	67091000	0	77483000	0	56823000	11705000	36056000	0	0	0	3883700	17856000	62744000	0	26231000	0	25655000	2273000	25725000	22745000	89164000	11990000	56153000	701840	90293000	0
1501500	79580000	57354000	35642000	12212000	47330000	3238900	17216000	1373700	61410000	34060000	121080000	18406000	19613000	121230000	6683300	29200000	80032000	6396600	0	21434000	5209900	28266000	58858000	16020000	2797000	35156000	19494000	13210000	15155000	6725700	5119900	4196300	64042000	0	167730000	24909000	53973000	22292000	35655000	0	23046000	37474000	17338000	5751200	178830000	4763900	106970000	111910000	31204000
0	0	0	0	0	0	0	0	1707500	1623800	0	0	0	0	0	0	0	0	1519500	0	0	0	0	9743700	3500100	0	0	0	0	0	0	0	0	2353100	0	0	0	0	0	1799300	0	0	0	6588700	1366100	0	0	0	0	1593500
3108300	5176200	12859000	4635100	0	5711600	5527500	144860000	316850000	1333400000	913920000	1730400000	14225000	444430000	371720000	16672000	9469200	10316000	5517600	11929000	18379000	103150000	131370000	2417700000	324900000	157500000	487280000	582140000	708840000	5536200000	1874700000	3713500	0	1163600000	665130	2135800000	115970000	2559200000	46454000	688550000	718190000	33314000	7914000	157790000	484880	911860000	0	1801900000	1001600000	668740000
0	0	0	0	0	0	0	0	0	0	0	0	3842100	819560	0	400760	0	0	4642600	0	364610	0	0	0	0	0	308760	0	0	0	0	544620	0	0	0	0	1207100	0	746200	0	5432300	0	0	1473900	1934700	0	4158300	0	0	1737100
0	0	0	0	0	0	0	0	1211200	19885000	6311900	4070100	3360800	577010	3725500	0	1071000	777730	0	0	2323800	0	0	27670000	7648300	710760	3832900	0	2246900	0	0	0	0	0	0	6454800	3662000	18087000	4397900	5503700	0	888400	0	7140800	3592300	6569100	301780	8377600	4239900	0
0	600470	1906400	0	1237300	0	0	0	0	0	0	14427000	5856800	39414000	14697000	1524400	4078300	5016300	9245900	0	1300100	234750	0	39632000	0	378600	1996600	1755200	3596600	46302000	18630000	0	893080	4583200	9600700	55440000	11778000	6047100	654880	4381500	5400500	3693800	7480600	10193000	702680	31732000	395660	1514700	0	5133500
0	0	0	0	0	0	8207500	357030	0	0	0	0	0	0	0	330260	0	0	642600	1939300	0	62382000	42026000	986190	0	0	0	1529500	0	0	0	0	0	0	0	1901200	215860	0	0	1327600	0	39884000	40952000	1675700	0	0	0	0	0	96448000
0	2823200	3885300	0	3560200	0	3196700	0	2175400	0	0	0	0	0	4055000	0	0	7251000	15695000	1821300	3554000	0	0	0	0	0	0	0	0	0	2516400	0	0	0	6735700	0	2733100	14731000	1584400	0	5739500	0	0	0	2295600	0	0	0	0	0
0	0	0	0	0	0	0	0	0	0	0	0	0	0	0	0	0	0	0	0	0	0	0	1789100	0	0	0	0	0	0	0	0	0	0	0	0	0	0	0	0	0	0	0	0	0	0	0	0	0	0
0	0	0	0	0	0	0	0	0	0	0	0	0	0	0	0	0	767390	0	0	0	0	0	38281000	0	0	0	1827900	0	0	0	0	0	1668800	0	386620	0	0	0	0	0	434380	0	6729700	0	983080	0	0	0	0
0	0	0	0	0	0	0	0	0	3123400	0	389310	1451800	0	0	0	0	523110	0	0	0	0	0	489120	0	329030	2719400	4994800	1875300	0	0	0	0	0	0	1706400	0	0	0	0	0	0	0	0	0	0	0	2790000	2268800	0
0	0	763000	0	0	0	766540	0	0	0	0	8359000	3022500	9314000	7485600	0	0	1904800	0	0	0	0	0	32759000	0	0	0	0	0	0	0	0	0	0	0	7539000	2419100	0	0	0	0	0	340630	12115000	2304200	15879000	1237100	1917300	0	1209900
0	0	0	0	0	0	0	0	773820	3833600	3024200	28915000	11478000	20295000	18673000	3361600	14238000	6084200	6269500	0	0	398420	0	17090000	2036500	0	2253600	15191000	0	80468000	31594000	0	0	2983500	0	16688000	7768200	19550000	1249600	12584000	2862900	1699300	0	12777000	692220	780230	0	6759200	1636700	1477700
0	0	776100	547940	658960	763130	0	3774300000	548310000	1458300000	648800000	338710000	130510000	124510000	300070000	136480000	208350000	148040000	237200000	1393100	64353000	47667000	54421000	771790000	73653000	83126000	641310000	2290300000	372140000	888840000	389090000	29628000	2791700	478840000	193260000	1164300000	515260000	613020000	156790000	193260000	287300000	183060000	135020000	235240000	91637000	177260000	16895000	728350000	606940000	325810000
0	0	0	15425	0	0	0	569260000	11289000	155440000	77291000	65123000	56853000	7841400	8252700	34523000	3559400	37005000	83330000	0	33995000	9936300	0	6175000	486570	1378400	18584000	381080000	97522000	298890000	0	192240000	117260000	217430000	221540000	142330000	133650000	320120	18542000	3136200	67295000	18036000	29977000	1030800	8790000	357920	3202700	101520000	88012000	32553000
0	0	0	0	0	1461700	2883100	4320900000	427570000	1927400000	625690000	347170000	93603000	177110000	393700000	312690000	567720000	323520000	134600000	2872000	146020000	62397000	47528000	983420000	54654000	162310000	1322300000	2712900000	250480000	1841600000	619190000	11281000	779180	275720000	90950000	1330800000	477520000	937070000	196980000	330090000	141490000	169150000	279730000	76813000	41755000	263740000	5381300	1158500000	731760000	256720000
0	0	0	0	0	0	0	0	0	0	0	0	0	0	0	0	0	0	0	0	0	13000000	0	1055800	458890	0	0	0	0	0	0	0	395060	0	0	0	0	0	0	0	0	1256000	3080900	502790	0	0	0	0	0	14568000
0	0	0	0	0	0	0	0	0	0	0	0	0	0	0	0	0	0	0	0	0	0	0	0	0	0	0	0	0	0	0	0	0	0	0	0	0	0	0	0	0	0	0	0	0	0	0	0	0	0
0	0	0	0	0	0	0	0	0	0	0	0	0	832930	3835800	0	0	6349500	0	0	0	1476500	1655600	2243700	0	0	0	0	0	0	2011900	0	0	0	0	4091500	836130	2694700	0	0	0	1730400	0	18761000	6649500	0	0	6507400	0	388830
1676600	2895800	2884700	0	1806600	0	24378000	0	3310400	0	0	0	0	0	1069300	0	1756100	0	4385500	2046400	3577600	0	3493000	0	3315400	0	0	0	4976800	0	2961200	0	0	0	0	0	1131800	0	704500	0	0	0	0	0	3599800	0	1723400	0	2666900	0
0	0	0	0	0	0	0	0	2336200	0	1191300	0	0	3422400	0	1391400	0	0	3224500	0	0	0	0	2165700	0	0	0	0	2110200	0	1937900	4748600	2040800	0	0	1829200	0	0	0	2893300	2333700	0	632620	3472200	0	0	0	0	0	0
793360	2139700	3788200	805250	3809200	1500900	1985000	10468000	5901800	54928000	24951000	17095000	22167000	19897000	20480000	10339000	27364000	10420000	21577000	0	89363000	8579600	26562000	506380000	121940000	4580600	29674000	0	6136800	51143000	77162000	0	5538600	4423300	4357600	77322000	33318000	173430000	41556000	18611000	36594000	8981500	26613000	48072000	22284000	30008000	2007900	12567000	13051000	8786400
2084000	10165000	2216600	522600	649260	0	13177000	560230000	69640000	337610000	168070000	137650000	47403000	33312000	45004000	100270000	181720000	112020000	194910000	1215100	52414000	8849700	16049000	153380000	36206000	20249000	113880000	1102600000	228570000	219300000	138210000	94072000	33692000	216700000	174810000	595890000	253520000	83946000	31240000	92103000	52579000	77017000	59658000	34485000	7775300	73903000	3462300	309150000	251200000	173590000
0	0	0	0	1247400	0	0	33858000	13591000	23023000	20461000	0	1417200	0	0	2976000	6271400	1555000	3491800	0	0	0	0	1898900	0	185800	7348000	4149000	5067300	2540000	1986900	0	543200	0	0	5163300	6219300	1698400	1521400	815730	3275200	0	0	1171200	0	857490	0	3923000	4129200	1297300
0	0	0	0	0	0	0	1502900	0	6955900	2496400	445760	0	0	0	0	185310	295060	0	0	160690	0	0	0	0	212030	761720	1162200	0	722180	526810	0	0	0	0	0	0	925560	0	621900	0	0	0	0	0	163830	0	0	0	787730
0	548700	0	0	0	451930	0	1943300	0	5403100	1146600	1573600	0	1057600	1488100	0	0	175980	0	0	0	0	0	6579300	0	0	0	0	0	0	0	0	0	0	0	3869700	0	0	0	0	0	0	0	1191900	0	1063400	0	2630400	2315000	0
0	3943300	3000500	0	436490	0	0	64611000	0	80205000	17503000	28216000	0	2882000	17886000	1759500	0	19593000	0	0	7356200	6344000	0	88252000	0	9742000	37619000	97065000	1411000	8064000	0	0	0	11903000	0	106870000	1706200	86685000	13537000	16696000	0	15595000	14246000	0	0	39698000	0	101450000	53451000	4852200
3449300	2202600	4210600	1140800	4124500	1659200	1951400	499650000	95802000	217590000	212200000	63114000	56000000	6395200	7305900	14304000	21483000	9476200	29427000	2306500	114390000	546000	2590100	96799000	57171000	1232900	19625000	150500000	33759000	197890000	70964000	13428000	27076000	113130000	59087000	55829000	57605000	47895000	22640000	17547000	56223000	2060800	1759500	60695000	31494000	506230	1062800	45416000	43290000	25451000
0	0	0	0	0	56338	0	2818000	3544500	15950000	12961000	3813900	1106500	0	0	0	2535700	0	0	0	8836400	0	84530	10993000	5082100	0	2901600	6620800	1141500	2734100	2138100	0	0	3154400	0	5136900	4566800	1736600	3044200	0	667270	0	0	664990	1887500	0	0	2177500	4153400	2022600
6402300	12239000	15979000	2380100	15115000	3893700	3797200	0	12731000	4632800	3933800	12929000	18180000	27223000	33372000	13819000	40648000	6849600	10989000	0	45508000	5294700	13999000	161790000	64673000	876360	16975000	0	42773000	5222000	46226000	4175100	5958600	0	1086300	109590000	74351000	62028000	20093000	17599000	24844000	7990500	19561000	50576000	22053000	13732000	2137400	60731000	50213000	8481000
0	0	0	0	0	0	0	0	0	0	0	1641800	0	0	0	0	0	5331600	4331800	0	0	911640	2134000	0	0	0	0	0	0	0	0	11037000	6360200	0	0	0	0	0	0	6578200	0	0	0	334120	0	0	0	0	0	0
0	0	0	0	0	0	0	0	0	0	0	0	0	0	0	0	0	0	0	0	0	0	0	3533700	0	0	0	0	0	0	0	0	0	0	0	0	0	0	0	0	0	0	0	0	0	0	485810	0	0	0
0	0	0	0	0	0	0	7453600	4139800	12876000	7520100	2323300	0	647070	0	793540	0	482390	2397700	0	1207400	0	0	11991000	507370	336720	3903400	10151000	4928900	10829000	3987000	1640100	0	1642600	3023400	4414500	5622600	7385900	1415700	1776500	2187800	0	0	873790	0	1066100	0	3429300	1739000	1542000
0	0	0	0	0	0	0	3850600	0	0	0	0	0	0	0	0	0	0	0	0	0	0	0	1120700	0	0	0	3826300	0	0	0	0	0	0	0	2403300	0	706890	0	0	0	0	0	0	0	0	0	1999600	0	605670
0	0	0	0	0	0	0	0	0	3487400	0	0	0	979290	2069800	1239200	0	0	0	0	0	0	0	3136200	0	0	1277300	0	0	0	1227000	0	0	0	0	5375500	1894500	2629200	0	0	0	0	1035000	0	0	825540	0	3083400	2997300	0
476620	440930	4536200	484340	746880	2937000	4001000	3508300	2657200	14273000	2493200	21421000	11055000	17430000	11931000	20359000	35816000	16702000	15564000	0	4112000	194370	2741800	3338400	1020500	0	873270	0	0	22437000	5870800	2011900	2002800	0	13054000	93291000	19518000	1407400	0	1700600	5583600	4820800	4834300	1679400	665830	1423700	3063100	67442000	53274000	614370
2853800	1165300	2457500	823800	0	2383600	11183000	87424000	2432800	82276000	112290000	12529000	31944000	40859000	14751000	47610000	92771000	0	42009000	0	0	0	3818600	41411000	37401000	114860	21729000	4816400	32783000	7128500	6392800	0	0	0	0	63123000	5753300	10893000	10372000	7437300	0	2194600	21060000	2984600	0	2311500	7382100	17025000	21914000	0
1895100	2894000	4345300	0	3021200	1893900	0	0	1543500	0	1157900	0	1263900	0	1410000	0	0	0	0	0	0	0	0	0	786160	0	0	0	0	0	0	0	0	0	0	0	0	0	0	0	4496300	0	0	0	1911100	0	1762500	0	0	0
0	0	0	0	0	0	0	0	0	6885200	0	2851000	0	642190	0	0	0	0	0	0	0	0	0	7450200	0	0	0	0	0	4089300	0	0	0	0	0	11988000	0	6456700	0	654420	0	0	0	2001200	0	1997300	0	4566300	0	0
0	908320	0	597840	478170	619480	0	0	1553300	9212400	684380	26114000	6396600	5795400	10108000	810550	6208700	3207000	6506700	0	3277300	0	961200	28582000	521470	179440	0	9271800	6069600	45251000	12055000	725300	0	2389400	0	15913000	3301600	18337000	1417000	2085300	1998200	4099500	9189200	6674900	939860	20056000	1573500	16946000	3552000	805780
0	630150	0	0	1187100	945500	1870800	0	1365900	0	1398600	992310	18399000	6534400	31966000	1336700	3536400	1005900	2210000	0	0	0	914170	2672600	2934400	0	0	0	2683900	0	0	4804200	0	0	0	1282400	3562700	0	0	0	549280	0	0	10065000	4169200	4844400	1382300	413900	2947200	1982400
0	2396800	2555900	386830	0	0	0	0	0	16150000	2136000	17502000	0	20417000	89503000	2589200	11101000	29228000	0	0	0	0	2627200	707170	0	0	1496800	0	0	3158500	0	0	465380	11658000	0	154550000	19657000	921920	1733900	0	0	0	0	0	0	0	0	7124600	7103500	284540
8442800	37143000	32271000	6551700	32470000	33004000	27983000	0	17862000	51050000	23307000	55136000	34691000	0	81315000	1307700	62992000	35622000	23198000	0	47395000	0	47625000	88989000	14143000	0	50145000	3221700	25353000	0	50999000	0	2850400	0	5153000	132670000	30166000	0	24631000	15598000	63698000	10218000	54438000	1153600	31870000	123210000	25069000	244260000	178230000	5342700
0	0	280520	0	418490	0	0	0	549910	8075200	0	6725300	2411100	6976400	4434900	1637700	0	2732600	2891300	0	3148000	0	0	20181000	366790	0	0	12124000	2235900	12193000	4775500	0	120610	0	2353800	24965000	6776800	8049800	0	2325300	0	5733600	4298400	8387900	1176000	7859200	0	11832000	9363900	2658100
0	2346200	5612500	326370	569670	1796500	0	56522000	7299400	110130000	35564000	74478000	19697000	37865000	28362000	10312000	28682000	13859000	2606400	0	33267000	7033000	2877200	158370000	17068000	2290600	21235000	74972000	16070000	99380000	34436000	0	0	13091000	0	176180000	32761000	90398000	18014000	12668000	901560	15057000	20094000	27022000	4217100	57673000	1709600	100870000	62624000	6419700
0	0	0	0	0	0	0	2275700	2843300	1097200	668330	5065000	3788600	0	0	0	882150	699250	4233400	0	2126400	0	0	767910	0	53431	1979000	2026500	1695300	0	1683200	0	0	0	1185200	1685600	2989000	1714800	0	0	1520800	712710	1995200	16930000	4156100	2435700	1123800	2701000	2291500	0
0	514800	0	0	0	0	0	0	1760600	19627000	5863400	5726200	0	5327800	3528400	3586900	2304600	2558200	2756100	0	0	201910	0	19725000	447120	0	0	0	5371900	0	2113200	0	0	5813800	0	12065000	0	5069800	989020	4581500	0	0	0	3736200	0	282090	0	3565000	6334800	0
814030	0	0	0	2464800	0	4726000	0	0	1540700	170130	4993400	0	0	0	0	221710	3710800	1537400	0	0	0	0	0	0	0	0	0	0	0	0	0	0	0	0	5182100	0	3082100	0	0	0	0	0	0	0	0	674470	6581700	0	0
0	0	879750	0	609980	0	0	0	0	1009200	0	3561900	814440	1077200	0	0	1248400	0	0	0	0	0	0	1800600	0	337900	2595500	2299000	819710	1188500	0	0	0	3474800	0	1883200	955160	1228000	403200	2232700	0	0	0	1242700	0	2168200	0	2449200	0	397170
0	311960	1352100	1049300	436700	1446400	0	33781000	10831000	50474000	18117000	37274000	9666200	10965000	7835500	10134000	16058000	14311000	20789000	1097700	13948000	90501	0	105890000	6779300	0	3807000	33273000	12150000	18575000	16953000	0	0	21998000	3909400	32027000	15108000	32226000	3147800	14252000	1615100	3112400	6611400	24026000	1167700	19087000	0	41782000	21273000	15045000
13992000	45340000	43899000	9537500	38045000	18895000	81197000	188290000	122820000	277850000	180560000	247140000	183130000	74041000	92256000	146320000	416810000	172120000	195040000	6945400	105330000	4134200	52078000	213380000	78677000	6226800	97179000	73592000	69891000	449400000	335290000	3680400	19549000	153150000	123440000	537260000	207140000	319770000	117920000	94601000	111400000	122750000	128980000	94857000	59762000	107290000	33050000	211530000	192820000	93154000
0	0	0	0	0	0	0	5183600	0	0	0	98598000	104910000	238370000	221630000	2072700	2808000	11110000	39833000	0	0	0	0	0	0	0	0	2973000	0	12086000	6845100	0	0	0	0	134940000	59359000	0	0	10537000	1943200	1538800	0	0	0	3393500	0	0	0	4692500
0	0	0	0	0	0	0	0	0	0	0	0	0	0	0	0	0	0	0	0	0	2113300	0	0	0	0	0	0	0	0	0	0	0	0	0	0	0	0	0	0	0	1090800	1101200	0	0	0	0	0	0	1693800
0	0	0	0	0	0	0	15145000	3279600	29679000	17496000	3849200	0	483850	0	1193300	1692400	3457400	1410800	0	1729200	0	0	9451300	1186000	139710	3494800	17342000	14049000	5662900	12466000	0	0	0	4397500	12413000	6458000	4514500	618040	1541900	2470400	0	0	4054700	903960	699220	0	14278000	6399700	3249400
0	0	0	0	0	0	0	10581000	0	3829000	1589800	0	0	0	0	0	0	0	0	0	0	0	0	1488100	0	60879	1035700	6667900	2137900	0	2413900	0	0	0	0	2386900	0	986880	0	0	0	0	0	0	0	0	0	0	0	0
0	1339800	1944700	601370	1454600	1333200	0	38515000	24030000	86763000	17827000	18489000	9778400	5750400	7540500	4395800	13151000	1978400	26551000	1300800	6010400	0	0	49824000	8906400	1421100	17758000	50623000	18868000	90558000	24012000	2640600	1402100	19223000	3390700	72648000	42004000	24363000	4036700	4291500	26282000	4483900	4181700	18659000	3772100	4903900	1367200	31675000	32306000	11838000
8866100	30615000	26909000	7627600	16710000	13452000	27403000	140610000	34893000	74629000	29568000	242890000	87287000	301680000	179490000	269940000	360770000	510240000	322900000	3068300	114660000	33620000	120650000	439650000	40329000	7998900	63822000	207840000	38798000	888340000	313570000	24167000	6219400	104560000	23599000	1372000000	273120000	225150000	40968000	86939000	77551000	235620000	234360000	207640000	34999000	103980000	8066000	297340000	171240000	55301000
0	0	0	0	0	0	0	6910900	0	13775000	3797400	2164600	0	2604000	1746500	3810100	5393700	2296400	2482700	0	1991600	0	0	18639000	1018100	1071800	6179200	8004700	3688300	10836000	4623300	0	0	0	4376800	9999100	1771100	2487000	802520	1812400	0	0	1804100	2364600	0	771920	0	10745000	6059900	995800
13600000	19166000	17667000	9859300	20319000	13934000	27471000	0	6408500	0	1750900	0	3900400	0	2598300	0	3399200	0	3521300	4105400	3795900	0	6621800	0	5559000	0	1306100	0	5600500	0	2649600	0	0	0	7579500	0	6242500	0	1039400	0	11145000	0	0	0	6696500	0	4516300	0	2219500	0
0	0	0	0	0	0	0	0	0	0	2184000	0	0	0	0	0	0	0	0	0	0	0	0	0	0	0	0	0	0	3493000	0	0	0	0	0	0	0	0	0	1360900	0	0	0	0	0	0	0	0	0	0
0	0	0	0	0	0	0	20377000	4387700	54043000	18871000	14538000	3230000	3351600	0	1907400	0	0	0	0	8065700	0	0	20299000	0	343340	1584000	11282000	0	34674000	11588000	0	0	3779500	1797200	9332800	3428800	10314000	1066500	3545300	1826800	2226700	4069500	6435600	0	6738800	0	34020000	15742000	0
0	0	0	0	0	0	0	0	0	2038500	2052700	0	0	0	0	0	0	0	0	0	630450	304460	1048900	3673800	773570	0	1238600	4638800	0	0	0	5300800	0	2712300	0	543970	403190	1355800	0	0	0	772890	1761400	0	0	0	0	0	0	538650
1942300	2097000	4899700	0	3508900	0	9470700	0	5167900	0	2498100	0	2145100	0	6389000	0	0	0	0	0	1408400	0	0	0	1669000	0	0	0	1549500	0	0	0	0	0	0	0	2763600	0	0	0	2320500	0	1391700	0	824140	0	1107600	0	1360700	0
10708000	44483000	33513000	10977000	24989000	17254000	47675000	0	15089000	979540	10514000	0	12093000	0	31410000	0	39325000	0	1182300	27667000	12938000	0	35097000	0	21984000	0	4488000	0	11999000	0	14821000	0	0	0	0	0	14985000	0	7400500	0	1295500	0	7627800	0	20124000	0	6993200	0	13085000	353960
1875300	0	5774000	577300	2921000	5648100	28327000	22472000	18573000	427510000	179030000	196780000	61594000	80908000	56658000	78835000	158200000	138390000	169420000	0	31730000	11398000	52882000	177470000	15665000	6219300	52097000	8778300	22929000	176380000	178250000	5623500	3880300	35397000	66795000	336690000	77768000	138670000	22140000	45710000	42738000	73106000	124870000	46754000	12318000	54003000	3354900	260350000	148730000	43130000
1025200	17936000	17179000	3278300	32685000	0	9204200	37736000	10623000	0	9409000	18606000	6736700	42664000	6378300	2784100	2059900	13276000	0	11795000	6844400	0	0	20577000	0	0	6078500	69733000	3872500	3036000	3552400	0	0	0	0	52821000	17308000	0	0	1874900	3266700	20879000	16930000	0	14391000	6764200	0	748540	2693700	221360
18937000	18075000	28963000	6927700	15890000	18183000	28667000	3340200000	655660000	3008500000	1631200000	524720000	206040000	247910000	226660000	143480000	267560000	199390000	167700000	133260000	824100000	13469000	18172000	1569900000	358690000	85093000	668310000	2297200000	532810000	739490000	548320000	20240000	4684200	286230000	86374000	1926900000	579450000	1281700000	404080000	205550000	122340000	107080000	148050000	575250000	209170000	362110000	31859000	1508000000	1159900000	302930000
1310200	0	0	0	818340	0	3116700	9524300	2848200	15597000	11517000	7402800	49393000	7280600	1829900	0	44834000	3021100	88577000	363580	17538000	255590	11480000	34883000	42781000	196380	1695100	0	1836100	7277600	3151900	0	1136900	3843400	0	31349000	9274900	11248000	1820700	0	10823000	4954800	10085000	11106000	36785000	5453600	5581100	58918000	24988000	2200700
0	0	0	0	0	0	0	0	0	1333200	0	0	0	0	0	0	0	0	0	0	0	0	0	2391800	0	0	0	0	0	0	1906200	0	0	0	0	2106800	0	636460	0	0	0	0	1425000	0	0	1082500	0	2213500	0	0
0	0	0	0	0	0	0	0	0	3819000	1276400	874530	0	0	0	0	0	713440	0	0	0	0	0	8546300	0	0	1864800	1301800	0	0	1599100	0	0	0	0	2671200	0	915890	0	0	0	456130	824210	848890	0	594020	0	2933600	0	442930
0	0	0	0	0	0	0	0	0	4817300	1241300	3718900	790060	0	0	0	0	682250	1030400	0	0	0	0	4400000	0	0	0	815300	0	4037400	0	0	1160300	0	0	1333100	0	1562200	0	1146500	965990	0	0	738470	0	351860	0	9141000	3238300	510020
0	0	0	0	0	0	0	0	0	0	0	1990900	4520900	5394300	1563000	0	0	0	0	0	0	0	0	13382000	1254700	0	494470	2329900	1576700	0	3706600	0	0	0	0	12859000	3860100	3133800	0	0	0	0	0	0	0	2604700	0	968500	824840	0
0	0	0	0	0	0	0	0	0	0	0	0	0	0	0	0	0	0	0	0	0	0	0	0	0	0	0	0	0	0	0	0	0	0	0	0	0	0	0	0	0	0	0	0	0	0	0	0	0	0
0	0	1670100	0	950300	0	4476600	0	5295200	0	0	0	504440	636070	303920	0	0	0	0	0	0	0	0	0	1225400	0	0	0	0	0	0	0	0	1044900	0	2086500	0	0	0	0	0	1536900	0	444290	1693300	0	951550	0	937020	0
0	0	0	0	0	0	0	0	0	0	0	0	0	0	0	0	0	0	0	0	0	0	0	0	0	0	0	0	0	0	0	0	0	0	0	0	0	0	0	0	0	0	0	0	0	0	0	0	0	0
0	0	0	0	0	0	0	0	0	3588400	925690	2631600	1015600	919270	1649800	1951000	0	891200	810420	0	883400	0	465130	425250	0	310010	3431900	0	0	0	855510	8132400	2060700	0	0	0	1440400	2582900	0	1331500	1426600	1176100	0	1826400	0	4715700	0	1191500	1253100	0
0	0	0	0	0	0	0	0	0	3511000	0	1685100	3126500	2648900	0	0	2182500	0	1741800	0	0	307230	0	3101500	0	0	0	0	0	7068200	540140	0	0	0	0	2593700	1171800	2359600	683550	1737000	0	0	1142200	2101300	0	3779400	1726000	4194500	4145600	0
0	0	0	0	0	0	0	0	0	0	0	0	0	0	0	0	0	0	0	0	0	0	0	0	0	0	0	0	0	0	0	0	0	0	0	0	0	0	0	0	0	0	0	0	0	0	0	0	0	0
0	0	0	0	380620	0	0	0	0	0	0	2763200	521880	2832000	16246000	0	0	0	0	0	0	0	0	0	0	0	0	0	0	2535000	435620	0	0	0	2428100	17482000	9837100	0	0	0	0	0	0	0	0	183100	0	0	0	0
0	0	0	0	0	0	0	0	0	15256000	3860000	11673000	3180700	16853000	10959000	11585000	19727000	14589000	10946000	0	0	2573200	5762600	834330	0	0	0	0	0	10392000	2191100	24311000	4976700	9914600	12210000	16492000	515150	0	0	0	834310	16036000	30122000	0	0	0	0	10578000	3662100	0
0	77879000	3098600	739590	3581600	4825200	3573100	0	110000000	0	1768200	0	0	0	1923900	0	3271400	0	0	0	1889400	0	1556700	0	1515500	0	2024800	0	1705400	0	0	88315000	263020	0	0	0	331180000	0	759280	0	227530000	0	0	0	2857700	0	1473900	0	0	96350000
0	0	0	0	0	0	483720	0	1298200	18531000	2611200	19447000	7886000	76362000	34823000	10776000	5259800	51197000	20510000	0	0	0	0	1586100	4561600	784970	4546900	0	0	55459000	20269000	4998400	0	40481000	46965000	461420000	78835000	2408600	0	2233800	0	6838800	3202200	26241000	3640400	479470	0	44746000	20133000	423260
0	0	0	0	0	0	0	0	0	4157900	1339800	2571000	0	0	0	1075700	3260600	0	0	0	19542000	0	0	37860000	1914100	0	0	0	0	0	5203100	0	0	0	0	4384100	2155700	8131800	1394900	0	0	0	0	1558400	859370	0	0	0	0	0
1316800	0	2290500	0	2285700	1974400	1888600	31647000	9014500	64440000	42648000	11768000	14528000	10621000	9412400	16255000	26504000	11150000	34454000	0	27762000	664310	0	16920000	11233000	390950	11092000	53806000	21497000	36798000	35023000	5467300	7641000	47496000	42756000	56845000	33440000	18631000	5702200	12242000	14777000	6422900	10331000	14879000	7989100	4905500	768450	42387000	41372000	14644000
0	0	0	0	0	0	0	0	0	0	0	0	0	0	0	0	0	0	0	0	0	0	0	0	0	0	0	0	0	0	0	0	0	0	0	0	0	0	0	0	0	0	0	0	0	0	0	0	0	0
0	0	0	0	0	0	0	2786100	1118100	9460300	6912200	0	0	2490500	2983100	6052000	17000000	0	0	0	0	0	0	0	316440	0	218130	0	0	18777000	10016000	0	0	0	0	2840700	2180700	5086200	0	3710200	0	2713700	2020900	6985500	5379200	0	0	6410900	5049200	0
0	0	0	0	0	0	0	0	0	1058200	0	0	1260700	4430900	4693400	0	1976300	14140000	24683000	0	0	201260	0	0	0	0	0	0	5393400	0	4269400	73513000	36641000	0	15568000	740140	1293800	0	0	27772000	51330000	807780	2235000	900040	770090	0	0	0	0	0
0	0	0	0	0	0	0	0	0	6079600	2357500	210480000	169060000	0	0	0	0	0	0	0	0	0	0	9285000	2188100	128650	576860	39693000	20432000	119980000	93928000	0	0	0	0	153750000	67190000	808340	779770	5036100	0	0	0	5291500	1213000	42079000	5559600	0	0	15390000
0	0	1588700	0	491710	661280	1013800	11787000	4059400	38005000	8402400	2298100	3174500	7428800	2243500	0	0	0	0	0	3546900	0	0	14596000	1106000	0	0	11876000	4723200	40558000	4040900	0	0	0	0	36877000	7015400	0	1129800	2324200	1641600	1751900	0	7008000	811920	3046600	0	24780000	11049000	616670
0	0	0	0	0	0	0	0	0	0	0	2149400	0	361950	0	0	0	1913500	0	0	0	0	0	1144900	0	0	0	3982900	0	0	0	5401600	0	0	0	0	0	0	0	0	0	2282800	2338200	0	0	0	0	1563500	0	0
0	0	0	0	0	0	0	0	0	0	0	1063300	888520	3720600	1240600	0	0	863300	0	0	0	0	0	0	0	0	0	0	0	0	0	0	0	0	0	1459800	1178100	0	0	0	0	0	0	0	0	0	0	0	0	0
0	0	0	0	0	0	0	0	0	1126000	0	0	0	0	0	0	0	0	0	0	0	0	0	1481800	0	0	0	0	0	0	0	0	0	0	0	0	0	924210	0	0	0	0	0	0	0	0	0	0	0	0
0	730650	0	1447600	0	0	0	4835600	0	4144200	0	7803100	0	0	0	0	0	0	0	0	0	234550	0	13875000	0	530470	1606100	4376200	0	1944900	0	1337900	0	1702100	0	13383000	0	19326000	1058800	735650	0	2850400	1092000	0	0	8536500	0	15585000	5217900	320540
0	0	0	0	0	0	0	10651000	0	0	0	0	0	0	0	2583600	0	482380	0	0	0	0	0	0	0	0	0	0	0	0	0	0	0	0	0	54168000	13414000	0	0	0	0	0	0	0	0	0	0	0	0	0
8205800	7936400	16949000	11067000	15646000	22308000	32984000	46244000	71522000	461760000	290350000	69578000	78858000	88406000	64345000	95395000	215560000	27170000	146370000	0	152690000	15483000	47445000	365160000	178840000	8402300	84625000	70153000	65505000	130470000	206030000	14332000	20329000	60984000	50252000	387660000	168140000	257720000	76396000	78455000	109040000	51074000	71269000	151840000	64253000	79999000	19290000	287280000	267030000	54711000
0	0	0	0	0	0	0	0	0	4261400	2266800	0	0	0	0	0	0	0	0	0	0	0	0	0	0	0	0	0	0	0	0	2497100	5826700	7804300	10939000	0	0	1837900	0	0	3271500	0	0	0	0	0	0	0	0	0
0	0	0	0	0	0	0	1808700	0	12469000	2866100	18375000	1305700	1609900	0	0	0	0	0	0	0	0	0	34701000	0	0	0	0	0	38592000	2117800	0	0	0	749640	14998000	609090	6266500	0	3759700	0	0	0	4543900	0	7531800	0	31496000	8284600	0
12794000	3459100	7404800	0	4557900	0	13764000	847550000	288890000	3099700000	1594800000	684070000	353010000	242910000	331250000	321950000	506470000	541040000	831260000	12584000	563020000	22806000	33590000	761680000	179710000	115350000	828730000	1154500000	472230000	2595100000	1068100000	56309000	2744800	436700000	140290000	1927300000	680220000	800030000	218220000	587320000	326100000	246000000	285030000	347730000	121370000	248370000	42584000	963150000	762200000	294950000
0	0	0	0	0	0	0	2464800	0	1417900	0	10012000	3499200	2785100	1255000	0	0	10871000	10368000	0	0	0	0	12494000	648320	0	0	697270	0	1173100	2903500	2753300	0	0	0	7212400	898210	3701000	0	1767300	0	992170	1347500	463380	0	0	0	1897400	1471300	595490
0	0	0	0	0	0	0	0	0	0	0	4065400	2033200	3464600	2015500	0	0	6750700	18228000	0	0	0	0	0	0	333870	0	0	0	2215900	3456500	0	520620	0	0	0	1685600	0	0	2301400	0	0	0	0	0	0	0	4814300	445710	0
0	0	0	0	0	0	0	0	0	0	0	1302300	0	0	0	0	0	0	0	0	0	0	0	0	0	0	0	0	0	0	0	0	0	0	0	0	0	0	0	0	0	0	498270	0	0	0	0	0	0	0
0	0	0	0	0	0	0	0	0	0	0	0	0	0	0	0	0	0	0	0	0	0	0	0	0	0	0	0	0	0	0	0	0	0	0	0	0	0	0	0	0	0	0	0	0	0	0	1302500	0	0
0	0	0	0	0	0	0	0	0	0	0	3372800	862630	0	2499500	0	0	0	0	0	0	0	0	0	0	0	0	0	0	0	2068400	0	0	0	0	9930300	3419600	0	0	0	0	0	817580	0	0	3426500	0	2938500	1405100	0
2369300	1798600	2780200	333530	7497000	1137300	8289400	0	0	28562000	15430000	24132000	17826000	36269000	39818000	23318000	37020000	54262000	98813000	0	314180	12995000	25351000	52508000	22105000	445590	10885000	12644000	9703300	70788000	42975000	29912000	16827000	105850000	84443000	165670000	127570000	0	134390	5002600	18305000	17420000	16163000	27248000	11715000	5948400	1908200	118650000	123330000	52184000
0	0	0	0	0	0	0	0	0	0	0	0	0	0	0	0	0	0	0	0	0	0	0	0	0	0	0	0	0	0	0	0	0	0	0	0	0	0	0	0	0	0	0	0	0	0	0	0	0	0
346920000	785220000	797560000	141880000	624720000	312970000	2524300000	49536000	458710000	3792900	212580000	15117000	288190000	14102000	326760000	5544500	334200000	12796000	281890000	148990000	306330000	739500	228660000	1233000	391690000	243290	215100000	2780500	354370000	28210000	252380000	1004400	52802000	38126000	130460000	4923500	296240000	7882800	123530000	19959000	266310000	58489000	154320000	20297000	456860000	60211000	253180000	12789000	319740000	9092800
0	931460	486370	0	1245300	0	0	0	0	0	0	0	546900	0	0	0	0	0	0	0	1069500	0	0	0	1206200	0	0	0	896420	0	0	0	0	0	0	0	0	0	0	0	0	0	0	0	0	0	0	0	633290	0
2182300	9580700	10592000	269580	2470800	893660	0	137020000	3005300	9583200	8460700	4657800	1558300	21127	2393500	5938800	12331000	0	0	2723600	4855800	594500	8358700	3647900	1945100	2217100	18381000	31993000	3347000	1767000	0	0	0	4691800	0	5534300	1725300	4543700	3592000	925790	0	1119000	0	8117100	2376900	4806100	1048300	14464000	18784000	4530800
0	0	0	0	0	0	0	7207200	3306100	8384400	4770500	7716500	2006600	0	443620	0	0	0	2119400	0	1723200	0	0	4150300	1546900	0	2485500	4309400	2191000	2042500	1769100	0	0	0	2796200	11211000	1981900	1377300	0	492690	1611900	1596900	0	0	0	373160	0	4309800	2774700	942350
0	0	0	0	0	0	0	0	0	0	0	0	0	0	0	0	0	0	0	0	1856100	0	0	0	0	0	0	0	0	0	0	0	0	0	0	0	0	0	0	0	0	0	0	0	0	0	0	0	0	0
0	0	0	0	589140	0	0	21197000	3309800	49139000	8699700	35237000	9006600	26987000	23353000	21587000	8065500	11490000	5473300	0	10235000	4914200	14173000	70345000	6912400	1100300	9734100	15742000	4284600	90481000	27900000	380080	0	0	0	160410000	28070000	35798000	4102100	4838600	667550	31270000	20587000	23120000	3135300	16034000	0	92315000	65224000	2737400
2580800	11713000	6750600	764270	3963700	1700200	2588600	0	2433800	1264700	163060	1394800	693850	1507700	10863000	1372500	9873100	3197200	4914700	0	7392000	0	17399000	2419000	5269100	0	0	0	2512400	4789700	4307800	0	0	0	7513600	7686600	7620600	962300	0	528200	0	1658100	7873000	360790	4589700	0	0	8913600	14362000	1010000
504220	2468500	636360	1003400	2995800	1459600	21172000	3239600	11385000	13022000	9512200	12981000	12979000	13574000	8340800	8692500	17454000	4574300	10984000	0	5557500	232460	8983000	12065000	5142600	162160	8967800	20170000	9250200	34070000	16808000	1287400	0	0	0	66113000	31420000	12126000	5045900	0	7758600	5035500	3272900	18276000	5821400	1471000	1312700	6600100	8637000	4205700
67456000	165720000	231570000	57574000	130360000	117280000	419610000	538330000	345960000	1872600000	959570000	1002500000	523700000	1303000000	1359800000	1155800000	2699200000	998960000	1299600000	44443000	435850000	41095000	271090000	659780000	192780000	37558000	477360000	1910000000	915680000	4818200000	2420600000	129550000	355710000	1019900000	1027900000	4327800000	1384700000	1087300000	367850000	913440000	799970000	721920000	898450000	562250000	216810000	374130000	149190000	1323300000	1028400000	234520000
0	0	0	0	0	0	0	0	0	721610	348120	861270	0	8091100	1332200	0	695590	0	0	0	2610100	254810	0	19517000	0	0	2084400	6696300	1380100	3415900	1798300	2070700	0	0	0	35730000	7580300	8744700	0	2736800	0	794940	0	5393200	0	4607400	0	3984700	412720	0
0	0	0	0	0	0	0	0	0	0	0	0	0	0	0	343470	0	0	0	0	0	97271	0	0	0	0	0	0	0	0	0	0	0	0	0	0	0	0	786470	0	0	0	0	293720	0	2005700	0	0	0	0
7196600	9149600	20903000	3604500	22563000	6191000	25124000	0	9417900	1008200	4059300	853380	11095000	0	7384100	0	2332400	0	5608900	0	10764000	0	4625900	0	11176000	0	1055900	0	9917000	0	7363100	0	2014300	0	1370800	643970	13003000	0	1244100	0	14564000	1472400	0	973410	11416000	726880	8874700	0	5875400	0
0	0	0	0	0	0	0	0	0	0	0	0	0	0	0	0	0	0	0	0	0	0	0	0	0	0	0	0	0	0	0	0	0	0	0	5807700	5001500	0	0	0	0	0	0	0	0	0	0	0	0	0
0	0	673430	0	0	0	0	6466800	1625200	29028000	9665800	17808000	1933700	1506300	6217800	0	2931800	0	3935400	0	0	0	0	14014000	0	0	9751500	9453300	0	8747300	0	0	0	0	0	82745000	9488200	15521000	0	1036800	1815100	11155000	0	2712800	0	0	0	0	15870000	0
670280000	1926500000	1648700000	274750000	1185400000	573430000	2401400000	9346700	696310000	0	334510000	0	304180000	0	703520000	0	240880000	736890	127400000	990580000	446110000	0	187540000	0	615350000	0	406510000	0	526770000	0	288460000	0	3447500	5886200	15053000	0	404780000	0	239340000	0	96038000	4244100	87812000	0	673710000	1379900	278040000	0	599500000	0
468040	737280	1696200	0	655400	1579700	0	0	0	0	2050000	5796800	0	0	0	883680	2271400	471790	0	0	1363600	0	0	4567700	4292600	418480	1627500	0	0	0	2300300	0	0	0	0	0	0	0	0	857720	1972300	0	0	11481000	7475400	2563900	1137800	1595600	0	0
0	0	0	0	0	0	0	0	0	1931600	0	25882000	0	2371700	0	0	0	0	0	0	0	0	0	30946000	0	0	0	0	0	0	1896700	0	0	0	566500	3237400	0	7964000	0	421430	0	0	0	4502300	0	6649200	0	4368100	0	0
1915400	1593100	2332900	0	1776600	0	1358500	0	0	0	0	0	2064200	1367100	0	0	0	0	1506200	1009000	1903400	693620	2611100	0	1221500	0	0	0	2141800	2385100	2975000	1007000	1786200	3005100	8533000	0	2648900	0	437200	0	2373000	0	979220	0	626400	0	977110	0	0	762890
0	0	0	0	0	0	0	0	0	0	0	1653100	0	0	0	0	0	1284800	0	0	0	0	0	1149200	0	0	0	0	0	4699500	0	0	0	0	0	3262100	0	0	0	805660	0	0	0	0	0	0	0	748530	1348100	558820
0	0	301860	127790	0	334960	0	18626000	7932200	37647000	14773000	25848000	14854000	17812000	14445000	39976000	70517000	21810000	29260000	0	21539000	2346100	7023800	30051000	4292300	2380300	13097000	46151000	12980000	76854000	42517000	662220	232860	7222000	0	123770000	43034000	36032000	7224700	12504000	2376900	59087000	41615000	21265000	2779500	9398400	0	47946000	20255000	5950100
0	0	0	139830	0	1049500	0	23624000	9151100	67328000	27900000	10356000	2311100	6196200	1809100	5930100	17093000	853280	3690500	0	0	164750	0	64119000	712790	4926600	43597000	41666000	9740200	22701000	17782000	3695300	816010	9119700	12694000	39902000	5854500	36888000	3882100	12252000	8928200	2243700	1118500	19356000	2508500	16383000	0	21093000	11024000	7450700
0	0	0	0	0	0	0	0	0	2092100	0	0	0	0	0	0	0	0	0	0	0	0	0	0	0	0	0	0	0	2642100	0	0	0	0	0	0	0	0	0	0	0	0	0	0	0	0	0	1198900	0	0
0	0	0	0	0	0	0	7472400	2680200	3135300	0	7054000	1333900	0	0	0	0	538410	0	0	0	0	0	34247000	0	158680	3139800	12840000	7795000	24897000	11185000	0	0	0	0	17401000	2802100	9081500	381010	2588500	0	1297100	1619500	11413000	734420	0	0	10761000	5135000	1810700
0	0	631380	0	0	0	1773900	72606000	23398000	33776000	10520000	36342000	11297000	6088000	3019900	19630000	37410000	4019500	1181600	0	36107000	3036600	6741600	70615000	7545500	1096200	14552000	66637000	10025000	88293000	36232000	0	0	2163000	0	153600000	38441000	31510000	9550300	11369000	6884600	5428300	8047100	21368000	642860	18596000	0	49249000	21922000	6100200
0	1007100	2727900	0	1019300	781010	0	0	0	0	0	0	0	0	1432100	0	0	0	1326900	0	0	0	0	2499700	0	0	0	0	0	0	0	0	0	0	0	0	0	0	0	0	0	0	0	1248300	0	0	687470	0	0	568150
0	0	0	0	0	0	0	0	0	0	0	3009600	0	259070	0	0	0	372870	3431600	0	0	0	0	7176000	0	61313	0	0	0	0	0	0	1234900	0	0	10147000	8243200	3108400	0	434690	0	4289700	3855700	2983400	2514200	915550	0	2172800	0	0
1165300	1466500	14708000	359110	4706300	1859700	0	155430000	26052000	77613000	29384000	142720000	48940000	186680000	108390000	44091000	56126000	60434000	25224000	5443600	107730000	7258100	8734000	415350000	37155000	8629800	93936000	379690000	81782000	271120000	113090000	9878600	2863600	27211000	9123000	481030000	86017000	234840000	39235000	62844000	20839000	64292000	56115000	132930000	10569000	166130000	6945600	179350000	95841000	19056000
0	0	0	0	0	0	0	0	0	0	0	0	0	0	4155200	0	0	0	0	0	0	0	0	0	0	0	0	0	0	0	0	0	0	0	0	0	0	0	0	0	0	0	0	0	0	0	0	0	0	0
29177000	91362000	114700000	36916000	54956000	63782000	70400000	678310000	149360000	436710000	199400000	436120000	262470000	186410000	235010000	116490000	257030000	136280000	122360000	9103000	437560000	31939000	99491000	1132100000	225470000	48289000	344340000	465000000	130990000	299580000	314640000	2969700	10219000	193220000	38213000	1346400000	427630000	556510000	186550000	136230000	115640000	177640000	175640000	283640000	68046000	166360000	44477000	644430000	554280000	111320000
8143600	29323000	36093000	2614300	26240000	6964500	23920000	0	15092000	0	6867300	0	5198400	1167700	10634000	0	9986300	0	1564700	1594000	8377300	413880	7832000	0	12128000	0	4455500	0	3900400	0	2548700	4382000	3940000	0	3982900	0	8893000	0	5474600	1058700	12783000	0	335650	0	11662000	1453600	9187200	0	4665300	0
0	0	0	0	0	0	0	0	0	0	0	0	0	0	0	0	0	0	0	0	0	0	0	3615500	0	0	0	0	0	3471100	0	0	0	0	0	0	0	0	0	0	0	0	0	940420	0	0	0	0	0	0
653090	0	0	0	0	0	0	0	1594600	0	0	0	0	0	1397100	1038300	0	0	0	0	1336700	0	0	1702000	563240	0	0	0	0	0	0	0	0	0	0	2876400	2836100	882690	0	0	0	1733800	1699400	1867100	0	0	0	1284200	1261400	0
13512000	6486500	17657000	2749600	7839700	5141400	24116000	1774200000	348340000	2298100000	978510000	568560000	197800000	359010000	310750000	179870000	143330000	276100000	108680000	37309000	228780000	24492000	48036000	1070200000	149260000	137440000	944460000	2253900000	616550000	767320000	383140000	224890000	41022000	212820000	201480000	3020100000	743860000	833220000	269110000	281240000	122030000	353860000	347690000	377370000	102330000	829980000	49470000	1406300000	1113800000	224750000
0	0	0	5611200	0	5189300	0	2708700	0	0	0	2671200	0	530530	0	0	0	2242700	1014900	0	0	0	0	0	0	0	0	0	0	0	2364600	0	0	0	0	2301900	1747900	0	0	1185200	0	3012900	2246600	0	0	0	0	3708100	753110	322090
14645000	56077000	45611000	10401000	30529000	28273000	156770000	0	79834000	0	125680000	0	83421000	0	195500000	0	162920000	0	99751000	9100600	86105000	0	171510000	0	72479000	0	65059000	0	74946000	0	92163000	0	18832000	0	43317000	0	101430000	0	45676000	0	40977000	0	61829000	0	67277000	0	41065000	0	104720000	0
0	0	0	0	0	0	0	0	550420	7573400	2970900	3894800	0	1109700	0	1946700	7363400	0	0	0	0	0	0	16676000	880470	567520	4022000	0	1050400	13954000	3566000	0	0	0	0	5739600	4035100	4142400	0	0	0	0	0	6211400	536710	818680	0	668400	1819000	0
0	0	0	0	0	0	0	0	0	6756100	0	15948000	0	1524200	0	0	0	239180	0	0	0	473620	0	35223000	0	0	0	0	0	42535000	4075900	0	0	3793400	0	10137000	0	6938400	0	6396800	0	0	0	993430	0	0	0	6400400	0	0
0	0	0	0	0	0	0	0	0	0	0	630860	0	0	0	0	0	2023700	0	0	0	0	0	0	0	0	0	0	0	0	0	2226100	373790	0	0	0	0	0	0	271900	0	27973000	38320000	0	0	0	0	0	0	0
0	0	0	0	0	0	0	0	9799700	989270	0	0	0	0	0	332220	0	0	0	0	0	0	0	0	0	0	0	0	0	29849000	20800000	0	0	0	0	3595100	910540	0	0	0	0	0	0	12122000	8905300	0	0	0	0	0
459640	0	0	0	368640	0	988180	0	288120	42161000	14792000	1726800	236010	233760	479700	53091000	85444000	14461000	23781000	0	0	1119300	0	0	170180	0	1476500	0	0	1100300	2722900	1695500	1270300	35846000	19597000	2243700	0	0	0	1201100	0	0	0	144310	209620	0	256190	6319700	5395100	639760
294660000	728150000	980760000	1735500	8384400	8292900	19223000	0	19886000	3847700	6457000	0	3830800	1296600	13436000	9224200	55237000	0	2184000	5947500	14375000	0	45214000	0	10585000	2522000	4641500	0	384610000	0	12507000	0	2056000	0	2174300	0	9745900	38205000	20297000	0	2747200	0	0	0	4464500	0	7451800	0	13995000	0
7984600	16183000	15977000	1242300	14350000	3111600	33509000	0	13236000	0	3293900	2402500	1340100	833810	10885000	0	19006000	0	0	0	8245100	0	10152000	0	5711600	0	4834400	0	10658000	0	4696300	0	0	0	0	0	4856900	2555900	5960600	829300	3750300	0	3856000	0	12705000	2432800	6615700	0	3122100	0
0	0	0	0	0	0	0	21767000	10434000	15371000	14748000	5163400	5646600	2147400	733190	1113000	3529800	1134000	6291000	0	10108000	0	0	17049000	1747300	473330	7781100	36924000	6440200	3729500	11160000	0	0	0	3857200	16774000	6965900	6414200	2442000	0	3597100	0	0	8326800	0	3012100	0	14704000	6444100	1449500
30607000	1044400	1639100	364670	61007000	1946900	715500000	325890000	53077000	274890000	135140000	91600000	54493000	39927000	60991000	34918000	107370000	54125000	60891000	0	77512000	2237400	27127000	197370000	18973000	21687000	144690000	347510000	44944000	190500000	119080000	26278000	10170000	50939000	88525000	288970000	146380000	177350000	25636000	39209000	70971000	29154000	39006000	75798000	32852000	60126000	1978400	127440000	92108000	37387000
58926000	97213000	139370000	49248000	99013000	48604000	113080000	8920200	164470000	530370000	478590000	118340000	96631000	102870000	118280000	54003000	199640000	60183000	168540000	1040600	127560000	1572000	43997000	276130000	112040000	9084600	125970000	32162000	167500000	323020000	231280000	1656400	49719000	159480000	51267000	270290000	227870000	221840000	81313000	98610000	187970000	17976000	35058000	190950000	132160000	44561000	47871000	392800000	427180000	41836000
0	0	0	0	0	0	0	0	0	0	0	0	0	0	0	0	0	0	0	0	0	0	0	17737000	5994700	0	0	0	872560	0	5879100	0	0	0	0	0	0	1475700	0	0	0	0	0	2326900	544870	1815800	0	0	0	0
0	0	0	0	0	0	1317700	0	0	8471000	0	4308500	0	1159800	0	0	0	0	0	0	1457200	0	0	52587000	1331900	0	0	0	991540	0	0	0	0	0	0	17541000	0	8064200	0	1989400	0	215500	1260600	0	0	4599500	0	34363000	14815000	250510
0	922440	1343400	0	775620	0	498930	4423700	3179700	40399000	9732800	51980000	15095000	34020000	26005000	19552000	41231000	43391000	33339000	0	13670000	2371200	2280100	34660000	1798700	657550	13995000	51583000	14867000	20361000	22668000	1693300	536510	12152000	12244000	225230000	52233000	15999000	1503800	4234300	1264900	6269000	14154000	27296000	2785600	7028200	380370	51260000	34249000	4649600
6636800	12535000	18043000	3181100	9479500	11517000	8998700	75478000	32185000	203000000	86799000	109180000	33567000	48160000	48554000	60839000	109960000	51772000	76372000	3625200	30958000	4405900	9573900	190250000	14882000	3878200	35960000	105360000	60676000	278260000	120320000	38520000	18373000	195120000	258700000	215080000	83863000	105150000	18376000	67974000	96334000	16721000	20237000	55868000	15107000	45608000	7595100	130770000	94687000	44139000
0	0	0	0	0	0	0	0	0	3757600	1669700	1324000	0	0	429800	0	0	0	0	0	0	0	0	11583000	674010	0	0	0	0	0	0	0	0	0	0	1169200	0	1209200	0	0	0	0	0	0	0	2537800	0	3680800	0	0
0	0	0	0	0	0	0	0	0	0	0	0	0	1065900	1136300	0	0	0	0	0	0	0	0	0	0	0	0	0	0	0	0	0	0	0	0	2158200	0	0	0	0	0	0	630760	0	0	0	0	0	0	0
5639600	8376400	6600000	1077800	8402100	1160900	11874000	0	1056700	0	0	0	1165600	0	0	0	1528300	0	2594800	3044200	0	0	1068200	1356300	2918600	0	0	0	0	0	0	0	744790	0	0	0	1640500	1511100	1224100	0	2611700	0	0	0	4977400	0	2623200	0	526160	0
0	0	991850	0	453370	0	0	6965200	0	6099500	4478500	0	0	0	0	2013000	0	0	620620	0	1474800	0	0	0	0	0	0	4042200	0	0	1454200	572420	0	0	8601000	8264900	2992600	3929600	825120	0	781870	0	3297200	0	0	0	0	2639700	1264400	186950
413950	321210	23023000	2038400	2360000	2517300	0	34196000	8032600	152880000	59431000	476960000	20835000	28850000	126790000	5141100	10937000	215540000	19184000	773010	52996000	77098000	5726600	331980000	4343400	5171800	341280000	94272000	19928000	40039000	13731000	1374500	1063500	31682000	14134000	334150000	27635000	463080000	275300000	282120000	4902800	124370000	179870000	33707000	11951000	366510000	1133100	205080000	400570000	41175000
13221000	36153000	57805000	10539000	27024000	15515000	54982000	868410000	162150000	609750000	211850000	752670000	200270000	691170000	274780000	596560000	618640000	283790000	406200000	37342000	177900000	49735000	95716000	1453500000	59046000	56276000	227410000	792100000	164440000	2672500000	599150000	2164800	15796000	250300000	232630000	4375700000	682860000	836890000	100270000	249410000	221660000	627620000	548430000	392110000	61429000	372580000	29166000	900440000	376210000	80773000
0	1302700	1542100	178350	0	0	9357100	40912000	10763000	67021000	32002000	17819000	8674100	7976700	780560	5897600	9191400	6632100	22902000	0	27004000	43280	1786100	45266000	10713000	554170	15379000	36136000	2593700	96701000	31736000	12001000	1418800	7918100	1278900	75033000	21716000	20737000	7087800	9961700	3651200	8876500	7116000	16884000	6064700	3992800	0	54155000	38237000	17913000
0	0	0	0	0	0	0	0	0	0	21146000	0	0	0	0	2015800	0	0	0	0	0	0	0	773410	331270	0	5825900	0	0	0	0	0	0	0	0	0	0	0	0	0	0	0	0	0	0	0	0	0	0	0
0	0	0	0	0	0	1642400	0	0	0	0	0	0	0	0	0	0	0	1483800	0	0	0	0	0	0	0	0	1281000	0	0	0	0	0	0	0	1112300	414020	0	0	0	0	0	0	0	0	0	347040	0	0	698300
0	0	0	0	0	0	0	0	8810400	10463000	3961300	61373000	63398000	8716700	6569900	20507000	20880000	2381400	4553800	0	0	18304000	25223000	0	0	1127900	4097700	0	0	10287000	33378000	777110	3427900	0	2929800	61506000	20649000	9612500	2200300	30596000	9804400	16505000	12982000	1863000	1102700	660900	0	24228000	13030000	4151900
1585200	4020800	10079000	1313600	6498600	1559900	14664000	69020000	38348000	100680000	30270000	27697000	29215000	21380000	24557000	13962000	21591000	4933100	5634100	1217400	61144000	923180	8249100	106520000	30386000	1524600	7038000	31771000	27340000	43704000	80292000	0	3512900	8362300	7455800	185280000	104300000	49558000	10863000	6408500	11476000	19612000	24032000	45482000	16113000	18411000	4968300	147890000	93309000	3190700
0	0	0	0	0	0	0	0	0	0	0	1633900	0	0	0	0	0	0	0	0	2195100	0	0	9637400	0	0	0	0	0	8046700	0	0	0	0	0	1011300	0	0	0	788470	0	0	0	0	0	0	0	1097900	0	0
0	0	0	0	0	0	0	0	0	0	0	0	0	0	0	0	0	0	0	0	0	0	0	10038000	0	0	0	0	0	0	0	0	0	0	0	0	0	3363900	0	0	0	0	0	0	0	0	0	0	0	0
6578700	20829000	16955000	892150	10418000	9235900	103380000	473410	18975000	0	9967200	0	14003000	413350	21522000	0	14319000	403120	15629000	0	10037000	0	13311000	0	19695000	0	8627800	0	10068000	2703900	8188400	0	474970	0	1572100	0	13399000	0	7231500	0	12383000	0	3416600	995900	15404000	323730	13684000	0	14929000	1404500
0	0	0	0	0	0	0	0	0	0	0	5426900	1362400	5669500	5492300	1193700	0	829590	0	0	0	337090	1313600	19636000	526420	629670	4500800	7875300	1923100	4769100	1457600	0	0	0	0	22863000	6707300	7284300	0	0	0	1126500	3062300	5041100	768900	9363300	0	3242700	1543600	0
0	0	0	0	0	0	0	0	0	6370400	939730	10541000	0	9837700	0	1000300	1955300	0	0	0	391500	0	0	45463000	524270	0	0	0	0	17205000	763420	0	0	880090	0	5848600	0	23145000	0	1366900	0	0	0	5236400	0	3283100	0	8194100	1190900	0
0	0	0	0	0	0	0	0	0	0	0	0	0	0	0	0	0	0	0	0	0	0	0	0	0	0	0	0	0	0	0	0	0	0	1400600	0	0	0	0	0	3317200	0	0	0	0	0	0	0	0	0
1395200	6516300	15800000	0	7471000	3734700	15426000	0	9531700	0	0	0	3833200	0	6441200	0	11183000	0	18431000	3786800	3102500	0	103070000	0	4972900	0	0	0	1535800	9086800	0	0	6942900	0	35688000	0	1039100	0	263410	0	258690000	993010	4363100	0	5118000	0	8470300	0	1270700	490940
0	606750	0	0	1429900	822270	6308000	0	0	0	0	0	1480100	0	0	0	0	0	1866600	0	0	0	0	0	1046800	0	0	0	0	0	0	0	0	0	0	0	0	0	0	0	0	3686000	0	0	1184100	0	860000	571950	0	0
0	0	0	0	0	0	0	16494000	0	9504400	3586900	0	0	0	0	0	0	0	0	0	1738900	0	0	3393900	0	282290	2758300	12340000	1133400	0	0	0	0	0	0	3566600	0	931820	0	0	0	0	0	0	0	0	0	2742400	2272500	1627200
0	0	0	0	0	0	0	22029000	19664000	69504000	22206000	18276000	4681800	5597900	544460	835240	116570	2280100	3255400	0	16822000	58548	0	29726000	4893600	522960	2415400	32386000	17962000	35114000	22696000	1974300	130450	8382200	12982000	78006000	31863000	18609000	4931400	8109500	4340300	2068800	6016800	5701000	612960	10407000	608940	10757000	6563000	16642000
764010	0	1614700	932990	1764700	1145300	0	0	2602300	2073100	2248900	0	0	18760000	0	0	8608600	0	1509100	0	4146300	0	0	0	0	0	0	0	7792300	2924400	13940000	0	0	0	0	1364900	17909000	1914100	0	0	0	0	0	13682000	837970	0	0	1939300	1602600	0
0	0	0	572660	0	0	0	0	0	0	0	0	0	0	0	0	0	0	0	0	0	0	0	0	0	0	0	0	0	0	0	0	0	0	0	1652300	0	0	0	0	0	0	0	0	0	0	0	0	0	1363300
0	0	0	0	0	0	0	0	1957800	5726300	0	787910	0	0	767550	0	0	387400	0	0	885550	259360	0	16197000	452920	213690	1066300	3258600	0	0	1246200	0	1085000	0	0	0	1060800	0	0	1376600	0	2499800	3308000	3097700	0	1981000	0	0	0	2178500
5050900	5737100	8222000	768660	3931200	1011000	6808200	58122000	22938000	173190000	30174000	68321000	18479000	20738000	8685900	23419000	37234000	25550000	20797000	4192500	21868000	461690	2884400	143670000	15952000	3745200	11013000	54880000	18523000	108480000	48676000	0	457060	561480	25944000	276650000	43922000	50398000	7291700	16130000	9267600	11284000	11697000	35335000	5829700	12087000	426010	79134000	44134000	14847000
0	0	0	0	0	0	0	0	1289800	2406200	1623600	0	0	0	0	0	0	0	0	0	0	0	0	0	0	0	1816300	0	1504200	0	0	2015000	0	0	0	0	0	0	0	0	0	0	0	0	0	0	0	0	1057300	0
0	0	0	0	0	0	0	0	2692300	5924700	2752000	2095300	1094900	1793400	862070	2047500	2564700	1293400	2278300	0	4249100	164050	0	4198700	2998600	0	3669700	0	3672700	3114200	10413000	0	0	0	2669100	7093000	1682500	3341100	0	3441700	849340	0	1149700	1115300	0	1213900	0	1874100	1023000	1511500
1603100	0	0	1520100	2211800	0	5557900	4785400	2352600	94830000	32330000	142270000	23070000	43803000	10875000	16195000	35845000	21566000	14586000	1020100	10222000	3981600	12120000	424820000	4982500	2035100	17717000	77356000	13897000	354270000	33500000	18599000	2134100	156110000	42025000	114460000	6172500	169120000	4204400	67815000	21361000	24914000	16309000	71253000	1264500	114590000	887100	107540000	23361000	15488000
0	0	0	0	0	0	0	0	0	14187000	6670400	66294000	30136000	32113000	39141000	51566000	70127000	44713000	53918000	0	0	196900	0	22802000	405540	0	0	0	0	12696000	13688000	9542200	1434400	0	3935200	34790000	5283400	3331900	0	1098500	0	5577000	3418600	17823000	2826000	6279000	0	3391700	926630	1187000
7284400	13476000	26384000	9884500	16319000	24479000	23706000	243520000	77005000	520660000	248530000	91019000	79574000	89422000	74574000	68580000	143980000	70454000	152420000	9282100	157360000	9106500	26920000	508800000	116170000	6845300	60940000	112390000	82263000	202170000	205200000	25674000	22872000	188000000	74624000	357070000	198180000	162800000	67522000	87388000	118090000	54337000	62705000	142780000	73704000	91030000	27291000	301510000	242110000	69305000
9659100	13440000	20300000	1427300	15292000	3160600	13770000	242270000	75173000	242620000	95286000	69410000	56708000	70824000	64894000	31745000	41741000	8896100	22866000	12030000	130390000	6963100	9901200	337460000	117710000	2266100	28653000	68830000	67181000	136270000	135120000	0	1568800	42157000	0	291510000	165160000	157490000	45454000	43461000	42082000	37519000	40499000	111510000	67851000	63668000	19729000	195100000	172060000	24241000
3054700	5437200	7899900	6130200	6334400	10559000	6889300	141100000	41476000	298820000	132540000	71304000	46570000	43604000	59189000	38613000	77866000	64158000	102550000	2250900	96393000	7267500	29329000	290670000	88214000	7498300	50629000	98833000	29506000	62958000	98567000	4140000	12833000	113880000	89977000	179910000	93804000	182160000	48946000	77262000	66418000	35400000	38805000	78261000	37978000	70754000	11420000	184830000	184570000	60287000
7490100	10861000	20025000	3370200	6734600	4346800	4635900	123460000	69296000	220560000	81249000	65992000	37674000	70005000	80138000	22679000	14907000	42913000	16252000	6002900	114930000	9815500	13556000	421210000	129540000	6692000	37004000	64471000	58320000	110850000	157340000	0	2599100	97775000	26201000	273930000	133380000	190080000	40408000	40611000	60322000	25445000	34446000	78542000	37262000	76893000	9935000	238230000	233080000	19785000
0	0	0	0	956940	0	0	0	1274100	5488500	2533300	16542000	2150700	0	1078900	20124000	32050000	15502000	27049000	0	7881800	11339000	3014800	0	0	364500	5405200	0	0	12262000	8102400	85596000	17114000	3753300	108340000	2276300	0	1105600	0	17341000	1469600	44273000	120500000	6733300	3230500	0	0	40179000	29439000	4489300
6218500	0	1150900	0	0	0	5088200	0	5403200	0	0	0	0	0	0	0	13426000	0	16894000	0	569080	0	11263000	0	1021600	0	891960	0	7464300	0	0	0	0	0	0	0	2043800	0	0	0	0	0	0	0	0	0	0	0	665450	0
4873800	28820000	20387000	2747700	10466000	6521900	34109000	0	7434800	0	4995400	4016300	12893000	1734400	69690000	174430	12549000	5742400	15568000	0	3612700	0	2813000	0	5508900	0	5757000	0	2728600	0	0	1436500	346960	0	0	4892400	10140000	0	5125900	0	0	0	4691400	0	7527900	0	5253600	0	24606000	0
24693000	74428000	81319000	13795000	42725000	29638000	66999000	3276800000	457610000	2570600000	1344800000	1105000000	541340000	620580000	786740000	428610000	746410000	594970000	772740000	23769000	728070000	41123000	89818000	2142200000	527320000	87137000	635500000	1869800000	310320000	1073800000	887460000	44096000	3654100	446360000	107020000	3421900000	1176300000	1377100000	392210000	410220000	236590000	454990000	427750000	802580000	303200000	996920000	119710000	2770000000	2187100000	347520000
0	0	0	0	0	0	0	17364000	4186100	27038000	8077800	13883000	2997900	4223600	2419500	5118700	8036000	4469000	11854000	0	7966900	0	0	25569000	1374400	1448500	15312000	45074000	11333000	50499000	15630000	2110600	0	8023800	11485000	42959000	16946000	18111000	1730400	6062200	10521000	4745700	0	7550100	2174000	5486000	0	12694000	6123100	5183600
0	0	0	0	0	0	0	0	0	5907600	3065300	0	760240	0	0	0	1405200	0	769700	0	394000	0	0	0	0	0	263830	0	1033100	0	2884500	0	1684400	0	2932000	0	699820	462610	0	521330	1601500	0	171350	454590	254400	0	0	0	0	1154300
0	0	0	0	0	0	0	65872000	58807000	76960000	37994000	51258000	23753000	22171000	13447000	32930000	56865000	15038000	33273000	0	56996000	0	0	92028000	6898600	339930	15114000	32257000	20672000	308170000	114320000	0	6027600	3797400	7911500	164280000	42418000	59540000	8669000	35739000	21637000	21549000	26610000	28072000	5498600	28532000	0	48380000	29948000	13170000
0	0	0	0	0	0	0	22604000	715680	34179000	12956000	8178300	0	4205600	876890	4379000	1926200	2765500	0	0	1321300	684170	0	66217000	3425900	2345300	5225600	28763000	2867100	0	0	0	0	567230	4135500	23479000	0	10310000	3378600	4308200	0	0	0	4343200	0	3175600	0	26233000	2061300	3024300
0	0	0	0	0	0	0	0	0	1374400	0	897680	0	0	0	0	0	0	0	0	0	0	0	36123000	371920	0	0	401970	0	6394900	0	172570	0	0	0	0	0	2416900	0	0	0	0	0	0	1853200	3214300	0	2023900	0	0
0	910280	0	0	0	631410	0	11802000	2396900	706990000	318890000	139110000	125590000	36884000	96491000	220880000	512340000	200350000	253360000	0	22643000	22345000	30596000	310890000	34996000	5724400	29685000	38941000	42998000	253120000	90436000	4378000	0	55475000	8236000	397380000	47896000	226980000	89301000	80531000	1813900	30598000	76141000	162800000	35298000	47236000	503470	252310000	263470000	10760000
0	0	0	0	0	0	0	0	0	0	0	0	0	0	0	0	0	0	0	0	0	0	0	0	0	0	0	0	0	0	0	0	0	0	0	0	0	0	0	0	0	0	0	0	0	0	0	0	0	0
0	0	0	0	0	323300	0	496260000	83263000	925230000	482030000	194860000	68170000	60292000	135470000	91055000	237390000	179610000	133600000	0	100550000	15062000	41408000	234440000	32591000	23793000	215730000	704170000	127320000	142490000	41563000	78061000	523400	91479000	25382000	836250000	318640000	225440000	74964000	80426000	16306000	224250000	281420000	78119000	22222000	92554000	7814100	343200000	306630000	113450000
2193100	0	3524700	0	2230200	0	0	122050000	271910000	456880000	202270000	105030000	132710000	97727000	94691000	39102000	84590000	41426000	25155000	134780	307250000	1115700	1477700	430170000	62087000	10243000	125990000	160600000	163140000	437570000	378920000	6882100	1249700	39525000	78780000	796350000	292240000	183590000	89011000	39019000	38165000	42545000	44906000	290200000	56986000	157430000	8717900	380190000	309790000	31252000
0	0	0	159880	360870	0	0	6236100	1637300	15105000	3273500	14010000	1745600	19149000	4341700	7581900	9022900	9047800	7854100	884620	8010900	172700	0	79754000	2197400	1211400	6753400	27972000	4343800	21348000	11912000	3615700	2503200	20196000	10115000	64269000	8546000	26245000	1495400	11022000	6575200	17133000	9371600	21510000	2601100	25098000	0	24153000	8705600	9111700
0	648370	0	859180	0	459410	0	0	1162200	10740000	4081700	12988000	9173000	5726800	3326800	2609200	2576400	3267900	8666300	0	8630400	352830	0	25796000	1975000	0	2061400	11076000	5018400	15405000	6332800	1191800	1833100	0	6788700	18809000	8392100	8299900	1277600	2755800	697950	0	3927600	6153100	0	1435200	0	17977000	15652000	880160
512940	13971000	20611000	3221800	12319000	6543300	5050800	23950000	44575000	124450000	53094000	66224000	39942000	46020000	48131000	41505000	97907000	89743000	111820000	0	62586000	1499400	5428900	159820000	32183000	3769700	44444000	30344000	46243000	140560000	101410000	38234000	67321000	79123000	285640000	346420000	102920000	90868000	22629000	53835000	55052000	34052000	42241000	37308000	11546000	35824000	8107800	195930000	139250000	29199000
0	0	0	0	0	0	0	0	4905200	4901800	1815000	2393300	0	2598000	2543100	1445900	2230200	1278100	1394300	0	1143100	0	0	13874000	833300	1295600	2449600	2787500	2704700	8346400	6815200	0	0	6628500	2616200	10618000	733920	6795900	1547900	2730300	0	1094100	978860	3974900	1177600	1564900	0	22995000	21413000	759180
0	0	0	0	0	0	0	0	0	0	0	1495000	0	0	0	0	0	0	0	0	0	738810	0	2513600	0	0	0	4835000	0	2684900	1928700	0	0	0	0	0	0	761640	0	0	0	0	8491800	0	0	0	0	0	0	0
1585600	6265100	10604000	1268600	7491700	2743400	2584500	235820000	35278000	97451000	45228000	90013000	28462000	63632000	37132000	21285000	38767000	31750000	31522000	3183400	64775000	5641700	12821000	182350000	18236000	6711700	57592000	271840000	55773000	370470000	69735000	0	855690	6156600	3979100	295140000	74155000	133700000	33707000	25921000	13366000	40694000	43223000	66732000	15170000	97566000	11699000	96458000	76726000	18540000
0	0	0	0	0	0	0	1186600	0	0	0	919890	1018600	0	0	0	0	0	0	0	0	0	0	0	0	0	0	0	0	4371900	716810	0	0	3028500	4392900	0	1174600	0	0	0	4097500	729250	648860	0	0	0	0	0	0	0
0	0	0	0	0	0	0	0	0	0	0	0	0	0	0	0	0	0	0	0	0	0	0	0	187420	0	0	0	0	0	2551300	0	18926000	0	35318000	0	0	0	0	0	14440000	0	523060	0	0	0	0	0	0	48859000
0	0	0	0	555980	0	0	1381500	410470	8304700	2131100	4779500	939300	1385500	0	0	0	1384300	0	0	966020	0	0	31331000	0	636840	13945000	8793700	700300	1137400	1868700	1594700	0	0	1422400	7031800	631910	8634300	0	0	0	0	0	5911900	0	7866300	0	2399300	0	2107100
1259100	5225500	8071300	882260	3469100	4991700	28258000	0	22197000	0	5191600	0	6136800	0	17164000	0	26243000	0	8517600	9491900	9382100	0	19360000	0	10102000	0	654210	0	9067000	0	9976100	1343400	0	0	2058200	0	12726000	0	2622500	0	7414300	0	5855800	0	9022000	0	3011800	0	5896300	491650
1266100	2499000	1746500	0	0	0	915370	24238000	8722700	39514000	10780000	19808000	1758100	15882000	15964000	4339300	8376600	8224200	3498300	0	9919800	0	0	59596000	2948700	992290	9203300	14359000	18557000	40098000	27583000	834180	0	2863500	0	66016000	14509000	28942000	3686000	9484100	1446500	4872300	4026900	9112400	647420	28911000	1233800	6762000	6549800	1647700
3852600	2511600	6546800	518430	3575600	6811500	0	421600000	111540000	266510000	102430000	246490000	123200000	84158000	64282000	77033000	78956000	49164000	79544000	3581400	340910000	1236800	1688300	509780000	52915000	17834000	149130000	531240000	128790000	436400000	220740000	26980000	36171000	52795000	25647000	554730000	218660000	216850000	28927000	126690000	89739000	38623000	53489000	257500000	50258000	102190000	3370800	208990000	130550000	77450000
0	0	0	0	0	0	0	0	0	0	0	0	0	583110	2816400	0	0	0	0	0	0	0	0	3121400	1553500	31742	0	0	0	0	0	1064500	0	0	0	0	0	1157300	0	2414300	0	0	0	0	0	0	0	0	0	0
0	0	607010	0	0	0	0	0	0	775300	0	2818800	1387300	1550600	0	0	0	548760	1185500	0	3692200	0	0	10429000	980890	0	2839700	0	1042600	7035600	2215300	0	0	0	0	20822000	5171300	2928400	0	0	0	0	0	2581100	0	9990000	0	1522800	0	480670
0	0	0	0	283040	0	0	2051000	2058400	1748200	640390	1899300	1226600	1859200	643570	523080	0	723920	888430	0	0	0	0	7906800	580390	0	0	4327700	699540	8858900	0	1082600	521800	2243600	2149400	6166600	650880	1187700	0	1573700	1550600	0	598790	997870	0	781660	0	2998400	3282100	966580
71885000	124720000	200170000	79446000	178250000	102970000	773060000	266320000	450990000	2081500000	1146900000	416230000	238730000	551680000	379690000	141470000	199710000	303420000	667580000	25251000	708200000	20214000	112540000	1300700000	279240000	62107000	430160000	377200000	860090000	2336600000	855540000	466130000	319330000	755960000	800880000	973600000	425020000	581230000	174760000	511030000	713770000	352510000	405310000	516470000	348680000	502710000	96139000	2084800000	1764100000	173070000
13891000	22010000	21220000	11061000	20316000	18454000	35145000	59970000	49041000	67579000	54873000	21688000	28401000	13425000	17752000	5166200	23391000	5324600	32515000	0	25568000	337240	5806200	40056000	27347000	1066600	17321000	46647000	21962000	80742000	57702000	0	5940000	11153000	37722000	62342000	45459000	15244000	12539000	7858200	24796000	5729500	15613000	19417000	14757000	7801500	8008300	72939000	66798000	12497000
423340	1672000	1649100	1419500	1126400	969170	0	31125000	37051000	84323000	37796000	33289000	6160300	17850000	14687000	13703000	42171000	52127000	54569000	1688600	6827200	783320	2319900	81186000	5646500	1831800	16000000	29816000	34839000	190100000	80607000	91465000	39833000	157450000	87732000	53921000	11286000	35325000	2675900	47078000	59941000	17413000	25031000	20825000	4570000	15200000	3143000	96410000	83455000	20266000
0	73789	0	0	0	0	0	0	0	0	0	0	1628900	1765800	10402000	696430	1453200	0	0	0	1101200	0	1197100	0	0	0	0	82779	0	0	362340	0	685200	0	0	3561700	1059500	0	0	0	0	0	0	14091000	2035800	0	0	0	0	0
0	0	0	0	0	0	0	0	436780	551800	0	0	3101400	3643100	0	1000500	2152100	681250	4249700	0	2503100	0	0	3657000	651910	0	0	0	1646400	10714000	7866700	0	0	1282900	7943000	7264100	3051000	0	0	2510700	2379200	1558300	0	3213800	0	0	0	1498800	551130	366350
0	0	0	0	0	0	0	0	0	0	0	0	0	0	0	0	0	0	0	0	0	0	0	592980	0	0	0	0	0	0	0	0	0	0	0	0	0	0	0	0	0	0	0	0	0	0	0	0	0	0
0	0	0	213280	331520	238490	0	84976000	22968000	329080000	198380000	80844000	29789000	30500000	45264000	36369000	91577000	80445000	81173000	0	79186000	4415600	8446500	337050000	82263000	5115000	37604000	43798000	17860000	117570000	81637000	6661300	11833000	135050000	18649000	265750000	89849000	191040000	49099000	78716000	36536000	44190000	50085000	51629000	23531000	69116000	1389800	185860000	163860000	66435000
696360	0	3211200	0	935920	0	1036800	110740000	14439000	151360000	62864000	19733000	19096000	17673000	22268000	19882000	41835000	15568000	14418000	11066000	41881000	248700	3711000	155650000	46793000	1423100	12867000	12987000	3715600	45759000	69307000	0	3958100	10572000	14115000	97732000	43336000	98999000	31403000	25197000	17987000	3786700	17909000	23003000	11483000	21945000	8281200	60661000	42103000	14776000
6311900	15232000	18493000	12000000	14889000	20554000	17241000	260990000	90054000	568290000	346550000	118030000	82879000	95177000	92082000	59620000	245730000	100690000	205090000	9094100	198950000	7452400	69589000	515170000	172660000	8813900	96381000	72488000	57448000	300770000	259770000	37038000	18154000	79048000	64426000	418980000	215820000	267550000	89865000	126820000	98156000	58460000	76805000	150240000	45712000	85593000	18118000	322230000	279170000	101220000
1974500	0	2355400	2003500	1776100	3908400	0	80020000	7881800	110490000	54138000	15763000	9726800	14611000	8036300	20297000	41069000	1720700	2622200	2108000	31699000	3631100	13917000	122900000	37245000	969770	19647000	49309000	11646000	64115000	57472000	0	0	22086000	0	67994000	28801000	73587000	24343000	8012300	4451900	3274200	5026500	18680000	9040400	7180000	0	105630000	83536000	4100900
2068200	3404800	4486400	0	2994000	0	11171000	50324000	18122000	26949000	2329200	8681500	9847200	14133000	13504000	7050500	0	7953800	3198600	3275300	19872000	2530700	261710	88400000	17708000	2632900	7047800	48719000	17478000	15681000	19932000	0	4305900	19271000	11643000	58327000	21679000	18905000	2318000	6580600	11531000	8647400	7704500	17721000	7985900	7517400	2368100	89378000	67762000	5959300
5778000	8338500	18272000	3842900	11207000	9167800	7098800	9092700	16006000	24376000	23688000	6574900	11217000	8639800	11693000	346180	21675000	1987200	4940200	1470200	25497000	3538600	22267000	16407000	17816000	1024200	12519000	14159000	18940000	21560000	24451000	0	3924800	9822100	4472000	4137500	20912000	2487400	4897100	606710	13320000	3280300	9910500	9922000	16875000	9806000	2660900	26119000	30945000	8502200
0	0	0	0	0	0	0	0	0	0	0	2182700	998250	0	0	334020	0	390690	0	0	3585200	0	0	5846800	0	0	0	5250100	1029400	0	0	0	0	0	0	15968000	1191000	0	0	0	0	0	0	775440	0	3777400	0	800040	0	568560
0	0	0	0	0	0	0	1738000	0	0	0	0	0	0	0	0	0	0	0	0	0	0	0	0	0	0	0	0	0	0	0	0	0	0	0	0	0	0	0	0	0	0	1044800	0	0	0	0	0	0	1710200
4060800	12783000	9467600	2464200	16332000	6812200	102060000	0	14406000	0	36889000	0	27810000	0	30163000	0	30655000	0	26684000	1785500	44217000	0	42127000	0	30497000	0	32059000	0	26166000	6710900	24389000	0	0	0	12138000	0	42467000	0	12023000	0	10042000	0	8195400	0	21445000	0	17221000	0	39647000	0
0	0	0	0	0	0	0	0	0	1191200	0	0	0	0	0	0	0	482000	0	0	0	0	0	1662500	0	0	0	0	0	0	0	0	0	0	0	1708400	0	1137400	0	0	0	0	0	2072300	0	0	0	1440200	0	0
348210	0	0	0	769170	476180	2994900	4940500	1540100	14365000	10959000	10885000	4309400	11905000	7103900	9642100	21303000	6719300	7202100	0	0	0	0	17994000	2491100	1191600	11057000	6033800	3434400	41804000	13219000	3283200	0	0	0	75130000	25043000	4031800	858450	764540	0	5032000	4497000	9563500	0	2876400	0	14195000	4027700	1545600
0	0	0	0	0	0	0	0	0	7116500	0	8610500	2404700	0	0	9303700	4399700	4286200	0	0	0	1188200	5677600	8061900	0	0	0	0	0	2305500	6295400	0	0	0	0	14410000	0	8136700	0	4294200	0	82332000	105480000	1905700	0	1352300	0	11816000	4370500	962730
1837500	7021200	4606400	5216900	5116000	13790000	0	0	4476200	7596600	20059000	19130000	22846000	19879000	26338000	13120000	44707000	7367600	24237000	0	8340700	194130	12963000	7216100	12981000	48029	20789000	1616300	9191600	0	8055700	0	4263500	3290200	4951200	29822000	19499000	2212500	6889100	6033100	7937000	952110	4213000	16179000	15833000	4703300	4323200	6545300	17271000	1060900
0	0	1291300	661490	1546000	0	0	23753000	3714900	25383000	11522000	31656000	7482400	14372000	7517300	4592900	3202600	11094000	4876800	0	4493000	511540	0	97383000	3145100	83427	6679900	18905000	2730500	34951000	16624000	603770	0	8097300	0	237110000	64455000	55725000	2677500	7466800	1787300	640740	495010	21613000	714210	7475100	0	47675000	21680000	7143800
0	0	0	0	0	0	0	6123200	10305000	10625000	3591000	5561100	3735600	0	0	0	0	0	0	0	5034400	0	0	2183800	0	0	0	0	3576300	12193000	5379400	0	0	0	0	0	0	0	0	0	0	0	686900	5232900	2391600	8534200	0	0	0	8400700
0	0	0	0	0	0	0	0	0	0	841980	0	0	0	0	0	0	0	0	0	0	0	0	0	0	0	0	0	0	0	0	0	0	0	0	0	0	0	0	0	0	0	0	0	0	0	0	0	0	0
0	1152700	918660	0	0	0	1840700	80289000	14272000	30390000	9262100	25288000	4486200	23454000	4071300	3777000	0	7716400	6222400	11022000	14062000	269350	0	95536000	5173700	1733500	4208100	27712000	18908000	22593000	11237000	0	0	2078400	0	354760000	23004000	23684000	717990	2189800	11284000	49459000	4623100	77037000	16544000	42287000	6316200	32938000	22722000	3391200
0	0	0	0	319460	0	0	15584000	3669600	7958000	1494300	12190000	3780600	11264000	4512700	4437900	5355400	4717700	10079000	0	10518000	200320	0	38571000	1238000	158610	5439100	20268000	1862600	26140000	11014000	4875700	0	5487400	11905000	39312000	6431400	24907000	4148500	9089100	2316000	14547000	15346000	16556000	2775800	17284000	495780	28825000	16557000	1334900
72968000	160040000	93203000	33467000	90532000	80005000	10537000	0	91854000	0	88166000	0	46564000	0	90399000	0	186600000	0	39557000	4712800	102500000	0	192550000	862990	85746000	0	51663000	0	111160000	0	99032000	0	7902800	0	0	0	122650000	0	38202000	0	105880000	0	28212000	0	20305000	0	63970000	0	116160000	0
1245300	957520	1958200	1629700	2917100	939910	3147100	21970000	7290800	91644000	19204000	117650000	38073000	88317000	59362000	52706000	69878000	86316000	60861000	0	7131400	3337300	0	165910000	5439100	4425400	40762000	68094000	36878000	133890000	65750000	21263000	13231000	25591000	36023000	242950000	55020000	140360000	7955300	62486000	22552000	50944000	69283000	66743000	5569500	22095000	0	313310000	35080000	10400000
38484000	78051000	111400000	20396000	108360000	36266000	109420000	288570000	284820000	1816300000	652330000	1089100000	794160000	781050000	485020000	816640000	1338200000	508540000	582700000	15766000	384300000	128740000	228530000	1984300000	498310000	184720000	1213300000	247830000	123630000	1344000000	897450000	478750000	792030000	681240000	804380000	3176000000	1399000000	917820000	279500000	834490000	837390000	1521300000	1281400000	1160700000	223840000	594250000	97913000	1182200000	902690000	420620000
0	0	0	0	0	0	0	0	0	0	0	0	597220	0	0	0	0	485710	1550200	0	0	154060	0	2794000	0	230300	0	0	0	0	2143900	0	0	0	0	0	1860200	6689500	0	732750	0	0	0	0	0	0	0	8264400	1411400	0
1796200	1001300	1576100	0	0	0	789030	42042000	13151000	76605000	31801000	12288000	5444700	1084800	0	1886400	1431400	2133600	0	0	9160400	0	0	27880000	851810	0	4794300	5898000	3967100	28218000	11228000	0	0	0	0	36235000	6618600	34425000	4513900	12579000	0	0	789170	8029500	1355400	6092500	0	0	0	4110700
345760	2646200	8454700	1357800	2856000	5304900	6763700	102580000	28366000	209890000	88321000	78829000	16196000	42325000	24382000	44892000	60877000	32739000	38278000	0	50508000	1171500	10085000	142200000	14651000	4008300	25434000	139870000	21260000	207840000	72996000	2647000	0	14111000	6190100	412460000	97789000	75356000	18863000	19182000	6408200	37918000	37935000	52083000	9168400	23168000	0	197500000	100910000	8768100
0	0	0	0	0	0	0	2759900	0	4282600	1550300	0	0	500410	0	971850	1676400	1373800	1039000	0	894810	0	0	0	0	0	0	1520600	0	2277500	1794200	0	0	0	0	4122800	0	3046700	0	0	0	923020	0	0	0	0	0	1478700	979970	0
0	0	0	0	0	0	0	0	0	1359500	0	0	0	0	0	0	1941900	0	0	0	0	0	0	0	0	0	0	14926000	1534000	0	0	0	0	0	0	0	0	0	0	0	0	0	0	0	0	13707000	0	0	0	0
16986000	22280000	24367000	5626000	20667000	14102000	54210000	0	3919300	0	13754000	0	4156000	25275000	44619000	14217000	31369000	12265000	31199000	3895800	3920900	66184	13803000	0	9985400	39280	9106700	4738000	8475900	10198000	15975000	2512700	5290400	18178000	25050000	50157000	25438000	1910500	9974300	12179000	37624000	474410	2712200	8504300	11038000	0	4453100	226360	4514000	0
513600	0	768900	493530	813920	0	0	36232000	15436000	118280000	55677000	11151000	6896300	9038900	12076000	19513000	29018000	2338800	11104000	658050	8372300	0	2766900	59942000	4045100	162570	4620000	20166000	11524000	38111000	36359000	0	1840100	0	0	53476000	17047000	29859000	4633100	13700000	11245000	9760500	12622000	14382000	5592900	19069000	2619900	178820000	131060000	3230600
10195000	15720000	28713000	6267400	15750000	13257000	34833000	122270000	86216000	162050000	70297000	275560000	106530000	87856000	90589000	109580000	201770000	70498000	100490000	6358200	135460000	25813000	66059000	567090000	67902000	23871000	151630000	255920000	104100000	475020000	230510000	11105000	4534400	48866000	81912000	424590000	119120000	362580000	88010000	152160000	131620000	158660000	212810000	195610000	46909000	295750000	22055000	176800000	112390000	103560000
0	0	550740	0	485510	0	0	0	713690	1517600	0	5177800	3527300	22046000	4423500	10780000	22544000	2176200	2151400	0	0	83734000	108080000	14049000	0	0	654130	1348200	882550	30267000	12974000	3935200	509080	0	0	61131000	15252000	2013800	418100	3716100	852590	61029000	81326000	16829000	1085400	6743000	0	9061100	4440900	20704000
0	375120	0	0	0	0	0	44407000	14469000	12238000	14790000	49628000	12582000	49944000	22517000	10942000	6195000	27391000	10197000	0	18760000	3509000	678930	135380000	9291900	5037200	30148000	119600000	21359000	133440000	50776000	0	0	2629800	1011400	131850000	28028000	84198000	10725000	18339000	661850	70292000	62271000	53444000	5715000	24253000	0	30508000	19082000	8922400
498920	0	0	0	703580	0	0	4139400	2780600	10285000	9851500	28215000	4442600	6543900	12588000	4867700	11076000	36105000	24150000	0	7679800	6639200	3276100	90947000	2656800	1954500	13259000	14247000	2230600	3168400	14073000	7546400	0	0	12185000	131270000	14208000	42920000	5306900	8829800	1695400	19697000	13560000	5845000	0	14561000	0	50322000	20712000	20629000
0	0	0	0	0	0	0	0	0	0	0	0	0	2121800	1070800	0	0	2759000	0	0	1598600	0	0	891150	0	0	0	0	0	0	0	0	0	0	0	0	735480	0	0	598690	0	2965700	886120	0	0	0	0	3502300	2355000	421360
1198900	2929700	11686000	312010	3164900	423030	933510	37087000	19580000	249480000	108050000	108440000	53270000	102070000	52116000	43258000	94099000	54604000	78931000	2216900	139180000	5418500	5426800	328170000	36254000	2200700	22364000	50882000	38975000	131930000	83991000	4108600	0	119900000	133910000	132050000	35521000	101500000	24646000	88701000	47442000	51381000	38555000	105710000	21565000	124860000	20104000	330700000	298150000	27538000
0	0	0	0	0	0	0	3211000	0	21147000	6511400	12479000	0	1084100	1344100	709030	2506800	3297600	0	0	3306800	0	0	18736000	0	576680	2902400	0	0	9735800	783050	0	0	10324000	0	10484000	682760	11526000	875640	5428100	0	1159100	2763700	1141100	0	7616700	0	15695000	10803000	1480800
8549900	9251900	12794000	4926400	5530500	11124000	9807200	116940000	26216000	266700000	87377000	107460000	30229000	45565000	20004000	37535000	56451000	28882000	23070000	3429400	60936000	2826900	12946000	163710000	21836000	5898200	28510000	116600000	38214000	282320000	71371000	58618000	0	194990000	40836000	293030000	54294000	114570000	19470000	50903000	12010000	18631000	15985000	60247000	8996300	21336000	4356100	147230000	70180000	45390000
0	0	0	0	0	0	0	2421000	0	13571000	0	8784700	3844900	13209000	0	0	0	3162200	0	0	0	167380	0	104440000	0	0	0	2212200	0	26109000	1272100	0	0	0	0	3946600	0	16158000	0	5713900	0	0	1444100	13757000	0	13595000	0	950150	0	590190
586600	0	3018500	0	2376300	592550	3069200	2786600	3282200	1227700	1066500	4564400	2141700	8697500	4709500	1557300	4087500	3538900	3037700	933850	3953400	0	1193000	21951000	3971200	175110	4971700	55184000	9365700	3953600	8149400	5694100	1037600	0	2447900	25267000	5642400	1625400	0	2406300	2766400	4785700	9256800	7005500	1143900	7970600	0	6418800	2826700	4198900
17927000	38595000	34919000	6108900	28615000	7531900	55891000	387900000	81430000	54853000	23173000	244990000	118540000	180540000	144920000	57129000	74921000	71469000	74443000	20854000	138080000	7940700	16509000	989570000	125780000	21165000	80165000	476180000	104320000	310380000	182490000	4085900	23632000	14613000	26100000	979300000	327160000	385820000	60365000	134350000	86312000	60028000	38422000	298960000	78516000	333630000	29042000	123920000	48429000	151350000
23892000	50440000	52228000	2459900	56050000	15526000	129620000	320950000	133710000	749070000	304700000	140770000	65918000	265120000	170970000	64004000	95026000	113010000	170750000	16450000	118670000	5903600	29045000	664080000	87130000	11479000	82144000	397090000	155410000	592780000	268870000	4739700	20654000	128870000	62763000	314630000	166200000	166670000	40287000	112460000	113200000	113770000	113260000	264730000	96604000	193900000	32222000	593430000	329430000	43708000
895810	1504800	3014300	0	1800400	0	4449200	37494000	10453000	44203000	12124000	38848000	17027000	34658000	18550000	21556000	27746000	5167300	32423000	2073400	15279000	2257500	3832400	90013000	5660000	1487900	12870000	67386000	16102000	128340000	41508000	4482700	0	26647000	18311000	149480000	26012000	50959000	5251800	7818900	13365000	28368000	15515000	23437000	2387700	32996000	2102300	61117000	32522000	723580
0	0	0	0	0	0	0	0	0	783910	0	0	336980	10031000	4078000	927420	612420	1086700	2263000	0	458170	0	195280	19246000	0	0	0	0	0	22741000	933570	0	2395300	3024100	0	11716000	0	8560400	365860	2517200	593030	1158000	208450	3714500	0	624780	0	10004000	3563300	4542300
0	0	0	0	356200	0	0	1797800	1547500	8433500	2000100	3463200	0	1450000	669460	1415200	3187100	919610	0	0	582980	0	0	6242600	1106500	147680	3418400	1859400	1483700	5657800	4594900	153640	0	0	1809800	11117000	5899800	3137400	1196800	0	0	768200	0	668340	643160	786690	0	6130200	6400600	0
0	0	0	0	0	0	0	0	0	0	0	0	0	586510	1002100	0	0	0	0	0	0	0	0	0	0	0	0	0	0	0	0	0	0	0	0	0	0	0	0	2640500	0	0	0	0	0	0	0	0	0	0
0	0	0	0	0	0	0	0	0	0	0	0	0	0	0	0	0	771330	0	0	0	0	0	2227500	0	0	0	0	0	0	0	0	0	0	0	3188700	0	3675400	868860	0	0	0	0	0	0	0	0	0	0	471970
0	0	0	0	0	0	0	0	0	0	0	0	0	0	0	0	0	3781300	3622600	0	3020400	0	0	8838000	1105000	0	0	0	0	0	0	0	0	0	0	13534000	0	0	0	0	0	0	0	0	0	0	0	0	0	1946700
0	353690	0	0	0	0	0	0	0	32100000	1491400	12032000	3008100	2272600	14331000	212150	0	3768400	0	0	609280	101140	0	12222000	659140	112780	762020	0	0	0	0	702570	0	0	0	29026000	0	4589800	546990	12364000	0	436410	0	0	1326100	1857400	0	4482000	2799000	0
0	0	0	0	0	0	0	0	0	0	0	0	0	0	0	0	0	0	0	0	0	0	0	0	0	0	0	0	0	0	0	0	0	0	0	0	0	0	0	0	0	0	0	0	0	0	0	0	0	0
0	0	0	0	0	0	0	0	0	0	0	4884400	2850700	0	0	0	0	0	0	0	0	0	0	0	0	0	0	0	0	0	0	0	0	0	0	0	0	682670	0	1070500	0	0	0	0	0	531300	830530	2674100	1072700	0
0	0	0	0	0	0	0	0	0	0	0	0	0	0	0	0	0	0	0	0	0	0	0	0	0	0	0	0	0	0	0	0	0	0	0	0	0	0	0	0	0	0	0	0	0	0	0	0	0	0
0	0	0	0	0	0	0	0	0	0	0	0	0	0	0	0	0	0	0	0	0	0	0	6051800	0	0	0	1101300	0	0	0	0	0	0	0	0	0	0	0	0	0	0	0	0	0	0	0	2340800	917830	0
0	0	1385600	0	469170	0	0	24457000	8127400	73641000	33949000	40458000	20191000	26891000	24256000	9192200	22121000	9846400	17151000	0	9838900	795030	5406100	35016000	5712200	0	0	17021000	7096900	35768000	13717000	3198100	0	0	7679800	65142000	33041000	44862000	5824100	27472000	26344000	0	5347300	34038000	8621600	2805500	1709400	10752000	6802700	13848000
0	0	0	0	0	0	0	0	0	0	0	0	0	0	0	577550	1686600	0	1188000	0	0	301480	0	8319600	1589100	0	0	0	0	3339300	1165200	0	0	0	0	0	0	0	0	0	0	0	0	0	0	0	0	0	0	0
0	0	0	0	0	0	0	0	0	0	0	0	0	0	0	0	0	0	0	0	0	0	0	0	0	0	0	0	0	0	0	0	0	0	0	0	0	0	0	0	0	0	0	0	0	0	0	0	0	2665200
0	0	391600	27297	431670	160490	0	763010	0	0	0	11361000	5307500	0	1012400	0	2971800	0	236470	1306200	2505600	0	1264000	2457400	0	0	0	0	299210	0	750850	0	0	0	0	9142700	4237600	2508200	519400	4251500	1636700	950810	202490	0	695400	0	0	1933600	2161400	0
0	0	468400	0	0	0	0	0	0	0	0	1917700	0	1476400	0	0	0	0	0	0	0	0	0	0	0	0	0	0	0	0	0	0	0	0	0	0	0	794990	0	0	0	0	0	0	0	875020	0	0	1021100	0
0	0	0	0	0	0	0	0	0	0	0	2558500	1537500	0	0	906640	903890	0	0	0	0	0	0	0	0	0	0	0	0	0	0	653330	0	0	0	4014600	0	0	0	1486900	0	0	0	0	0	0	0	0	0	0
0	0	0	0	0	0	0	0	0	0	0	0	0	0	0	0	0	0	0	0	0	0	0	6728300	1372400	0	0	0	0	0	0	0	0	0	0	18417000	4840100	0	0	0	0	0	0	0	0	0	0	0	0	0
0	0	0	0	0	0	0	2981700	708910	8419000	4044500	4183000	1086900	0	0	1081600	4693900	745850	1964800	0	0	0	685880	6494800	1203900	0	0	0	621570	5589700	8584900	0	0	5872800	6043200	8788900	2981300	2164300	1520700	2817000	1974600	0	0	891730	0	0	0	3313300	917320	0
166770	0	0	0	342880	0	0	14720000	2631200	17084000	0	21479000	1919700	18841000	4244100	11871000	13189000	1774900	3924500	0	7114400	0	0	18272000	3254100	650650	3746200	13558000	3449400	21446000	17489000	0	0	2730300	2622900	44078000	9423500	15018000	1536800	2156200	0	8601800	10151000	12416000	1336000	3178800	0	22002000	9960700	3272900
8127400	32882000	24132000	10587000	20169000	21538000	6844300	0	5056500	832210	8065400	0	2148400	0	8846000	770630	11521000	0	5375700	1352400	6344900	0	11730000	1952800	8261400	230430	6404400	0	6733900	6853500	1237100	0	0	0	0	5335400	6094300	0	3212300	0	3380000	0	0	0	3339700	0	2022300	0	11824000	0
0	0	14211000	169140	0	0	0	0	364030	3411400	0	0	0	0	640080	0	0	1033300	0	0	0	0	0	1416700	0	0	1339100	0	9104100	0	0	0	0	0	0	0	0	0	0	0	0	0	0	0	0	0	0	5996100	0	0
0	0	800570	0	0	0	0	4903800	688990	9497000	1384000	12840000	3778800	10595000	5735600	1657000	4029200	1518100	0	0	12828000	265860	0	42831000	3319500	268600	2725900	6571600	2048900	11015000	6513100	2250400	1310500	0	0	49417000	18829000	13900000	2218000	815830	1524800	2414500	3956900	13051000	0	9353400	0	13218000	5943800	881780
0	0	0	0	0	0	0	0	0	0	0	0	0	0	0	0	0	0	0	0	0	1244000	2448000	0	0	0	0	0	0	0	0	0	0	0	0	0	0	0	0	0	0	0	0	0	0	0	0	0	0	451830
0	0	0	0	2252800	0	0	0	5555900	2213700	1793200	1063100	4769100	0	0	0	0	1115000	1315400	0	599290	0	0	1160800	1200600	0	0	0	0	0	1226100	0	0	6634600	0	2554200	4741100	0	0	542100	0	941020	963910	0	2663700	0	2297800	2216700	2065600	0
0	0	0	0	0	0	0	3181500	861550	9314700	0	1570900	1433100	1032800	0	541640	0	2435200	1489200	0	1486800	3275800	2438000	22928000	1985400	1284600	3751200	8825700	1886100	14362000	9126300	845690	0	3805400	1932100	8926700	0	20538000	1802600	6250400	2283300	1770900	3359900	5916700	970390	6688900	0	31952000	12285000	2847400
0	0	0	0	0	0	0	0	0	0	0	0	0	0	0	0	0	0	0	0	0	0	0	0	0	0	0	0	0	0	0	0	0	0	0	0	0	0	0	0	0	0	0	0	0	0	0	0	0	0
0	459000	651890	0	340800	858520	0	9062900	129520000	782460000	465050000	1524900000	716780000	724950000	833680000	95977000	232830000	136910000	139710000	3724000	601740000	3273000	6507400	2295400000	577480000	53299000	398050000	62000000	277770000	888820000	795480000	6499300	2852800	0	11009000	1734000000	558260000	1829500000	596710000	187730000	58652000	262160000	311850000	561900000	180780000	1049800000	109870000	419500000	384700000	152700000
0	0	0	0	0	0	0	0	0	0	0	0	0	0	0	0	0	0	0	0	0	0	0	10129000	0	0	0	0	0	0	0	0	0	0	0	0	0	679400	0	0	0	0	0	0	0	0	0	0	0	0
0	0	0	0	0	0	0	0	0	4104500	0	4685500	0	1096200	0	0	0	0	0	0	0	0	0	13161000	0	0	0	0	0	15360000	0	0	0	0	0	7836100	0	4494500	0	1305700	0	0	0	0	0	599740	0	5940500	420080	426610
209520	0	2438300	0	0	0	0	94616000	29079000	309240000	92014000	292940000	101280000	191500000	88430000	167920000	212010000	109200000	69328000	0	58534000	12410000	19563000	320160000	29996000	3434200	27550000	42625000	7883900	513280000	189790000	15177000	1289200	57516000	14632000	699420000	161650000	190010000	34634000	66847000	18777000	252120000	241070000	135740000	10537000	42545000	2760900	251800000	162920000	27637000
598440	0	2184600	1424500	5146400	2806100	0	18547000	13034000	14741000	1731400	131340000	108940000	19387000	52524000	13676000	35698000	53584000	0	4057900	27303000	22559000	31008000	63995000	12641000	1051500	17795000	3907700	2408300	52564000	15008000	0	0	14909000	1552800	97912000	37145000	84640000	26028000	57583000	41223000	7064800	11575000	67146000	29784000	142790000	0	51363000	52644000	10160000
0	280190	319530	1126300	0	0	0	0	0	0	0	0	0	0	0	0	0	0	0	0	0	0	0	6678200	0	0	0	0	0	0	0	0	0	0	0	3672800	0	0	0	0	0	0	0	0	0	0	0	1095900	1264100	4038700
0	485370	0	0	0	0	0	19197000	2590900	30774000	9321200	21432000	10103000	42177000	13058000	6118300	12091000	20145000	9601400	0	17507000	65756	934740	59682000	3911500	2079700	13120000	47969000	11275000	75821000	32831000	0	2218800	2335700	8559700	110450000	22020000	44911000	5583000	11221000	5865000	3983200	4474300	20414000	2866100	14845000	0	29170000	21865000	3149400
0	0	0	0	0	0	0	0	0	0	0	0	0	0	0	0	0	0	0	0	0	0	0	0	0	0	0	0	0	0	0	1673200	819370	0	2831800	0	0	0	0	0	1504800	0	0	0	0	0	0	0	0	0
3448700	8275300	9737900	1549300	8744400	4467500	16085000	0	3672600	0	0	2639400	5209600	4848600	9741400	280150	1402700	1664400	4584900	1102900	1476500	0	851130	4058000	2406700	0	577940	0	2566400	11692000	4995000	0	0	0	0	6070500	7966600	0	0	0	2326900	1088400	1101000	4770300	2895200	0	584130	2605600	2697500	733530
0	0	0	0	0	0	0	0	0	0	0	2373000	0	0	0	0	0	0	0	0	0	0	0	1123700	257890	0	0	3947700	2124700	7811900	3783400	0	0	0	0	5539200	0	0	0	0	0	0	2024800	0	0	0	0	0	0	0
0	0	0	0	0	0	0	0	0	0	0	0	0	0	0	0	0	0	0	0	0	0	0	0	0	0	0	0	1015300	0	0	0	0	0	0	0	0	0	0	0	0	0	0	0	0	0	0	0	0	0
0	0	0	0	0	0	0	0	0	2875600	788170	0	0	1459300	2107300	0	0	0	0	0	0	0	0	5083500	0	0	0	0	0	8717000	7180000	0	0	0	0	2323100	0	0	0	0	0	0	0	1475500	0	0	0	3155200	0	0
0	0	0	0	0	0	0	0	0	8885700	0	13332000	0	1757200	0	445250	0	1707000	0	0	0	0	0	34377000	0	0	0	0	2981600	65341000	0	0	0	4802500	4251600	9939900	0	10044000	0	10201000	0	0	0	4980800	0	3150000	260600	8485600	0	577050
0	0	0	0	0	0	0	0	0	0	0	828100	0	1877100	0	0	0	0	0	0	0	0	0	24863000	0	0	0	0	0	0	0	0	0	0	0	477870	96054	4537100	0	0	1708600	0	0	2884900	0	5055300	0	0	0	0
351280	0	4968700	807570	4541000	939830	0	3978300	6466600	13386000	4165700	19290000	5861300	48879000	10067000	4275500	2378600	3043300	7970300	0	18511000	4549300	2548500	222670000	16472000	1781400	28957000	41934000	15533000	44799000	17984000	0	0	0	4781300	122320000	28987000	53646000	4076900	6459400	4132500	12251000	10358000	64112000	5883900	43176000	1062700	32944000	17458000	14906000
0	0	0	0	0	0	0	0	0	0	0	0	0	0	0	0	743870	0	0	0	0	0	0	0	0	0	0	0	0	0	0	0	0	0	0	2444000	2056500	0	0	0	0	0	0	0	0	0	0	0	0	0
0	0	2147900	0	0	0	0	23968000	4079400	44362000	18452000	13351000	0	1330000	4278700	4938100	8544800	8080500	2543000	0	10951000	358140	1578900	38240000	5999600	7145600	37600000	30702000	5488400	11810000	7811500	0	0	11525000	6919700	49294000	5866600	28453000	7054300	14122000	1621400	5217300	4684900	5975200	1005200	22391000	0	36470000	16084000	3253500
3906300	0	0	0	0	1236800	0	111440000	18530000	223830000	87929000	91951000	17303000	32101000	22666000	84028000	152060000	28707000	13204000	4718200	38940000	27186000	3268500	133330000	5499900	16274000	88739000	201950000	42585000	181820000	67240000	1517200	0	29285000	0	224480000	37726000	310330000	29855000	52022000	7474300	33562000	25442000	32028000	1636000	98065000	159420000	112620000	67690000	12013000
0	0	0	732370	0	0	0	0	0	0	0	0	0	0	0	0	0	0	0	0	0	0	0	0	0	0	0	0	0	0	0	0	0	0	0	0	0	0	0	0	0	0	0	0	0	0	0	0	0	831150
11439000	20834000	27040000	2926100	13075000	3919300	40934000	856900000	162440000	492750000	187640000	270340000	167510000	352620000	201220000	274170000	308750000	282010000	391970000	21592000	248290000	23666000	35916000	525020000	118310000	15397000	138210000	508890000	142280000	1420100000	498940000	10470000	782290	108380000	35105000	1425900000	571380000	386080000	105750000	147490000	54570000	177420000	227590000	290750000	73093000	134220000	21682000	455430000	375390000	144720000
0	0	0	0	1562300	0	679360	75533000	667590	30911000	13941000	19521000	10096000	10542000	9679600	16096000	491230	24956000	57910000	819090	8353900	710130	0	21556000	4605500	792950	11512000	91755000	5766700	187860000	28270000	0	0	25858000	24407000	74056000	35273000	16026000	5407200	13104000	3004200	23583000	13346000	18228000	7074200	9322600	2090400	15600000	7990900	11087000
0	4180600	0	0	975750	0	0	50191000	0	113410000	21880000	39586000	3618900	6961100	26185000	5203100	0	2437300	359280	0	0	2736500	0	75884000	0	8778700	52682000	59399000	2229300	0	1661500	208400	0	0	0	129200000	13849000	90538000	0	0	0	0	0	0	0	0	0	61410000	50093000	1058000
0	2446200	902680	0	2244000	318280	0	91446000	23024000	125160000	51781000	72555000	34486000	46516000	27950000	41579000	76483000	42817000	51923000	0	46623000	7542300	21425000	132030000	14851000	9970600	41517000	118090000	22399000	174530000	77826000	5569400	2988200	26895000	67116000	304280000	90158000	57491000	11305000	23259000	33557000	56293000	37723000	43598000	10044000	44491000	3110000	177980000	95464000	25470000
12808000	12810000	18160000	0	16385000	1350000	58542000	17764000	96535000	168520000	67227000	170170000	140520000	170020000	187580000	150820000	166930000	231710000	543630000	0	8918300	7706300	22434000	20141000	18629000	5482400	51748000	34019000	68485000	710110000	439140000	40303000	83693000	246290000	436410000	749810000	399860000	19012000	3022200	71482000	84493000	426790000	427060000	131810000	30959000	31249000	15694000	366950000	359880000	39678000
0	0	0	0	0	0	0	0	0	0	0	896980	929480	0	0	0	0	0	284240	0	0	0	0	0	0	0	0	0	0	430520	561050	0	664200	0	0	0	0	0	0	293970	0	3851100	5777700	0	0	0	0	0	0	0
2660100	2137400	2895600	325690	7306800	441840	10478000	263810000	49826000	19291000	1048500	80371000	37762000	2007700	3156900	29456000	24091000	33215000	41547000	5007800	101990000	488170000	444410000	5945600	2699900	19392000	106760000	182130000	43506000	7201700	8340800	0	5018200	46784000	46819000	75173000	22216000	25855000	2813400	10322000	14854000	524400000	535340000	117020000	30769000	45746000	6720700	266090000	186160000	447770000
0	0	0	0	0	0	0	0	0	0	0	1785900	2984400	12482000	3658700	5992500	1449900	0	0	0	0	1154500	0	0	0	0	0	0	0	0	1389400	0	0	0	0	0	0	0	0	1363200	0	32687000	8453600	6066900	0	0	0	1659700	3533800	0
0	0	0	0	0	0	0	0	0	0	0	2467200	0	1004700	684880	0	0	2851400	0	0	0	0	0	1110600	0	0	0	0	0	3909300	0	0	0	0	0	35123000	3316400	0	0	1254700	0	2463100	3215400	980900	0	2411900	0	1614100	1644700	996110
0	0	0	0	0	0	0	3333300	0	0	0	0	0	728320	0	0	0	0	1135400	0	0	0	0	0	0	0	0	4826500	0	0	0	0	0	0	0	3110800	0	0	0	0	0	0	0	0	0	963830	0	1191900	0	0
0	0	0	0	0	0	0	11717000	2241000	10809000	8209300	0	0	0	0	0	16170000	0	0	0	0	0	0	4884700	522970	374370	7022700	19773000	4207600	9469600	3421500	0	0	0	0	3442800	0	0	0	0	0	0	0	1487900	0	2048000	0	1761400	0	0
0	0	0	0	0	0	0	2089300	1365900	3398300	1309400	11821000	3497400	9428000	15755000	2577800	345580	8268800	6145800	0	0	131970	0	16540000	3389500	330410	0	0	1081000	6782700	3204300	0	0	2667400	0	12599000	961700	24587000	1949100	6604300	1348800	5358000	9151600	8680200	3537600	0	0	4363100	673430	3049200
0	0	1446200	0	0	1650300	3029400	2740800	1340800	16730000	4616000	20785000	2939200	11134000	631830	1665400	0	661470	0	0	2061400	0	0	63817000	5165100	0	2247100	15943000	2845600	31697000	3463700	0	0	843520	0	14953000	1346300	13300000	392650	1798100	775480	1155000	0	26440000	808830	14455000	649430	10802000	2019200	3348900
0	0	1644200	457780	0	0	0	3004500	0	19353000	12229000	4771400	2172300	2434200	3642400	0	7319800	0	0	0	7439900	0	2705200	17584000	5239000	0	2712100	0	0	2409800	0	801420	0	0	0	32943000	0	4843200	2903800	3013200	0	3402200	2786100	2160800	0	1884000	0	13480000	15458000	0
0	0	0	0	1125900	0	2500800	0	1075800	3351900	3392400	2972600	0	0	2625000	4660200	5981200	2417200	1158000	0	1144500	0	0	2631500	0	0	0	0	913060	25462000	5652600	0	714600	15130000	12317000	3869700	388390	0	453170	2998700	3226900	1912200	1024500	1598100	0	675230	0	3182600	936570	570550
0	0	0	0	0	0	0	15412000	3319300	14577000	9873500	3968300	0	749700	2043800	713240	3828100	0	1625400	0	944980	0	0	18343000	1567200	687330	1972500	31917000	1985500	29419000	8233500	0	0	0	0	27112000	3610000	9660900	2239600	2341700	0	1467700	0	3262800	1378500	0	0	6292500	3834600	1384700
0	0	0	0	0	0	0	305480000	109050000	113760000	79732000	33452000	37206000	49030000	49342000	131640000	337130000	39247000	115170000	0	191680	8928400	32092000	90459000	52297000	134510	4339800	35774000	13769000	796700000	396460000	176580000	137710000	52827000	43207000	635420000	418690000	39716000	20244000	30133000	40116000	92005000	107650000	72548000	20258000	1082000	215450	364320000	376020000	28304000
0	0	0	0	0	0	0	0	0	0	0	0	0	0	0	0	0	767140	0	0	0	0	0	0	406140	0	0	0	0	0	0	0	0	0	0	0	0	0	0	604120	0	1543600	0	0	0	0	0	1757100	0	1028000
343010	1005400	1493000	0	18663000	0	44235000	54473000	7635600	50907000	19206000	6925300	1487400	4365300	7599100	3245300	6342000	175810	5768900	542640	11677000	0	3830700	12804000	2399300	387320	1824800	21196000	6079400	17475000	14269000	0	0	11271000	2930400	95450000	30193000	1532400	1318000	3965200	1103800	734910	1451800	4241700	549850	8256100	0	55904000	38105000	2952000
0	0	0	0	0	0	0	0	0	4735800	0	0	0	0	0	0	0	0	0	0	0	0	0	0	0	0	0	0	0	0	0	0	0	0	0	0	0	0	0	0	0	0	0	0	0	0	0	0	0	0
0	4718800	791820	0	1343700	0	8017900	0	8148900	0	0	0	0	974430	7789500	0	0	0	0	709610	3860900	0	0	0	0	0	0	0	0	0	2821400	1171300	534300	0	0	2417700	2488200	0	0	0	0	0	946760	0	2764100	21238000	11272000	0	0	436700
0	0	0	0	0	1006600	0	23121000	2631900	40972000	4491900	7549600	0	2411800	362760	0	0	678180	0	0	3032000	0	0	22372000	0	137460	0	42461000	4772600	15471000	5072300	0	0	0	0	64036000	7694100	14341000	0	781740	0	849380	0	2189000	839460	15202000	0	14189000	1535300	2025600
0	0	0	0	0	0	0	0	0	16383000	3081200	5959900	0	900980	0	0	0	0	0	0	0	0	1066300	6831200	0	0	0	9877000	3313600	4629200	3917000	1439400	0	0	0	25633000	2231100	4061700	623720	0	0	0	0	0	0	2763100	0	3199900	0	1021100
0	0	0	0	0	0	0	3359600	721720	38727000	10221000	7887200	0	1902600	0	0	0	759150	0	0	0	0	0	20447000	0	0	0	33571000	1955300	10023000	1849800	0	0	3694000	4884100	42622000	3160900	11312000	0	4097000	0	0	0	0	0	14776000	0	8963500	0	3452400
0	664530	1149300	0	1578000	0	0	0	0	0	0	0	1333400	1707800	2438500	0	0	0	0	0	1227000	0	0	5510700	1582100	0	0	0	0	0	0	0	709570	0	0	0	0	0	0	0	909590	0	0	1389900	3252500	506520	1747000	3164000	2504200	0
0	0	0	0	0	0	0	0	0	0	411690	0	454540	0	662080	0	1769300	1678200	0	0	0	0	0	0	0	0	0	0	0	0	0	0	0	0	0	0	0	0	0	0	0	0	0	0	0	0	0	0	0	0
0	0	0	0	0	0	0	0	0	0	0	0	0	0	0	0	0	0	0	0	0	0	0	713130	0	0	0	0	0	0	0	0	0	0	0	1259900	0	0	0	0	0	0	0	0	0	814950	0	1271900	1009900	0
0	0	0	0	0	0	0	0	0	3543700	0	1082100	0	2289100	857170	0	0	587170	0	0	0	0	0	27439000	0	0	0	0	0	3855800	0	936600	0	0	0	0	0	1598500	0	0	0	0	0	0	0	17526000	0	23967000	5508400	0
0	0	0	0	0	0	0	577790	0	8667800	6118300	0	0	844810	2335700	425640	0	1095400	0	0	0	0	0	0	0	120580	1644300	0	0	0	0	0	0	0	0	0	0	715240	0	0	0	0	0	0	0	0	0	4965300	3423800	0
0	0	0	0	0	0	0	0	0	10331000	7622600	3393500	1998100	5991200	0	5497100	7851800	1039300	0	0	2811300	0	0	11888000	1058500	0	8382500	29120000	3167500	3981900	0	0	0	0	0	6781100	4895400	2850400	997920	703850	0	1977900	2175200	13205000	0	0	0	0	0	748780
2273500	5765500	11793000	864420	5111800	2190800	3126100	74069000	12169000	148740000	37873000	66031000	21901000	65020000	37057000	25265000	24112000	44696000	31784000	1376200	69893000	2224100	5537200	400080000	44730000	7570300	46439000	144800000	33996000	90558000	79914000	888130	2206500	30664000	22839000	326120000	68801000	193460000	36940000	43810000	25636000	19832000	19494000	95875000	17486000	114870000	5258500	250460000	148950000	32479000
320510	0	0	0	0	0	0	0	0	0	0	2620300	1045400	1148700	0	0	0	751860	2433500	0	0	0	0	40407000	3604100	0	2101600	18510000	2837900	9567200	2062900	0	0	0	0	2931200	0	3102700	0	1114100	0	0	0	8864800	0	7035600	0	1038400	0	1140300
29960000	51791000	67359000	20512000	53204000	17992000	77521000	0	18681000	0	5124300	0	18350000	0	28344000	381130	7634600	984770	14537000	3252400	14029000	0	30999000	0	16940000	0	10227000	2012100	15563000	10126000	6970400	771190	850270	0	8560900	0	3669900	0	6442900	0	38631000	439000	1506500	0	21342000	0	22133000	2849400	14287000	318770
0	0	0	0	0	0	0	0	0	0	0	0	0	0	0	0	0	0	0	0	0	0	0	0	0	0	0	0	0	0	0	0	0	0	0	4054700	1472800	0	0	0	0	0	0	0	0	0	0	1296300	0	0
0	0	0	0	0	0	1702100	0	0	11319000	1069900	24406000	0	2801400	0	304470	0	1586800	891060	0	0	0	0	55053000	2253900	153490	0	0	0	23011000	4008900	0	0	13360000	0	5775500	0	35182000	0	9076700	0	648950	0	8194700	349950	13824000	0	12084000	0	493840
1033800	5157700	5258600	997510	12233000	2249600	3559500	5192400	20430000	50533000	30535000	86709000	35495000	35638000	25707000	16574000	9508300	42585000	10590000	187830	47494000	0	2723300	203930000	45328000	514590	7023400	0	8811300	56517000	51727000	0	0	0	0	54855000	24891000	134580000	20470000	9366800	3116200	1143400	6134800	25783000	10434000	35504000	3805800	33823000	21901000	20465000
2200600	1148300	1043800	0	503940	0	4945300	19282000	1433300	18726000	12245000	6494200	3019800	13566000	5628800	3550300	2550500	2664400	5119500	0	2566100	0	420670	30127000	13185000	174250	8502800	4919900	10696000	12272000	5485800	0	0	14935000	41737000	25331000	13283000	8243600	2041500	0	2570600	2531200	6158400	10677000	3749400	2691300	757450	15281000	10248000	2977700
0	0	0	0	0	0	0	6480900	1014000	20178000	2540600	4159200	0	7844600	2383300	1682100	886950	0	0	0	2590600	0	0	32013000	877970	254730	1363500	7908500	1397800	3793200	4491400	0	0	0	2126700	36159000	6782300	13772000	525300	4902600	0	880080	3595500	8413900	0	17411000	0	11092000	2378500	992600
0	0	0	0	0	0	0	0	0	0	1592600	0	0	0	0	630530	0	0	0	0	0	0	0	0	0	0	0	5293000	0	4702000	2003200	0	0	0	0	0	0	0	0	1134800	0	0	0	0	0	0	0	0	0	0
0	0	0	0	0	0	0	1707400	0	2410900	0	0	0	0	0	0	0	0	0	0	0	0	0	0	0	0	0	2371700	0	2369700	617440	0	0	0	0	0	0	0	0	0	0	0	0	0	0	0	0	0	0	319490
0	0	0	0	0	0	0	8367300	0	19844000	4863400	17452000	0	1391400	0	1141300	4150100	5382900	0	0	918530	1463400	0	39181000	1190700	875320	4954400	22955000	698920	0	0	0	0	0	0	20120000	2562000	17583000	1676100	3000800	0	2204800	1703800	3159700	0	12892000	0	13209000	5825800	2874700
0	0	0	0	0	0	0	8396000	2860800	8226200	3418300	2047400	0	875350	0	0	0	0	0	0	1594700	0	0	3722900	1069900	0	889750	8718800	2176400	2047400	1024500	0	0	0	0	3847500	1784200	1994600	0	0	493520	0	0	1025000	0	0	0	2139400	680670	0
0	0	1008500	0	739620	810610	2680400	0	0	0	0	0	0	526020	1480500	0	0	0	0	0	0	0	0	0	842660	0	0	0	0	0	0	0	1362900	0	0	0	1597300	0	522040	0	0	0	0	0	0	0	0	0	0	0
0	0	0	0	0	0	0	0	0	0	0	0	0	0	0	0	0	0	0	0	0	0	0	0	0	0	0	0	0	0	0	0	0	1820200	0	0	0	0	0	0	0	0	0	0	0	0	0	0	0	600410
83040000	221200000	240110000	53655000	128370000	121410000	176530000	0	103680000	1271200	84399000	0	60489000	2307100	109870000	203300	132770000	296540	68969000	11284000	110100000	0	154580000	3943100	122350000	0	79526000	0	114700000	0	63720000	1101600	2579900	0	6942600	12412000	94396000	1258200	62016000	0	49679000	1521900	35836000	611250	93926000	1089300	86737000	352280	123020000	75689
228620000	365230000	22983000	378200000	37125000	214130000	906370	747590	27708000	999590	30931000	0	30736000	8456600	0	1594300	0	1057300	0	0	565820	640140	39913000	6457000	14918000	0	6459900	0	38745000	0	1511500	1091400	3169800	3419400	23323000	0	866810	8381600	23577000	5406500	18757000	0	0	8529100	1688300	0	1588400	0	0	50174000
139310000	405050000	442000000	190000000	336000000	530550000	401650000	17162000	403390000	3766500	377590000	6404600	235460000	2726100	312320000	0	419860000	454230	126860000	121990000	508250000	671390	336060000	12312000	446390000	68171	295700000	16225000	229020000	396170	182160000	535380	32998000	13403000	70610000	948570	322550000	0	218720000	1882200	192760000	313160	69400000	0	302470000	696330	200050000	1394700	433220000	10792000
0	2688900	3874900	391210	1491200	1538500	4154300	0	3041700	0	1056900	0	0	0	2227700	0	8013700	0	2085400	0	2081000	0	1691100	0	4415700	0	0	0	0	0	0	0	0	0	0	0	933600	0	0	0	0	0	0	0	2544100	0	2113800	0	1520500	0
0	0	0	0	0	0	0	0	0	0	0	1294700	0	798410	0	0	0	0	0	0	0	0	0	5646600	0	0	0	0	0	0	0	0	0	0	0	832890	0	0	0	0	0	560180	759640	1077300	0	0	0	0	0	0
39409000	77041000	134690000	35380000	80295000	63516000	165200000	695860000	210170000	1996100000	954090000	1409600000	615840000	647220000	540500000	994770000	1887800000	1264800000	1670600000	24293000	273990000	88363000	314280000	1063300000	152650000	14406000	193270000	1255700000	304700000	2860500000	1358800000	502980000	369080000	1131500000	1360000000	2007700000	695810000	789730000	165730000	558120000	596070000	789590000	936890000	467770000	142610000	388200000	44683000	705170000	397850000	319890000
0	0	0	0	0	0	0	0	0	1100300	266560	358990	0	0	0	549520	0	0	0	0	0	532080	0	0	0	124390	457070	0	0	0	0	0	0	0	0	551890	0	0	0	0	0	0	0	0	0	125790	0	0	0	360790
0	0	0	0	362510	0	0	904610	1174500	9526300	7453400	10500000	2668800	11595000	6697600	4089400	12220000	8329400	3475700	0	236850	0	0	22452000	0	336220	3822300	10510000	255360	21871000	15529000	2458100	0	5987700	0	34318000	6176800	15351000	1429900	1914100	0	5485200	476770	2327400	0	1604500	795280	20318000	9948600	0
0	0	0	0	0	0	0	0	0	0	0	0	0	0	0	0	0	0	0	0	0	0	0	0	0	0	0	0	0	0	0	0	0	0	0	0	0	0	0	0	0	0	0	0	0	0	0	3453700	3689700	0
0	0	0	0	0	0	0	0	0	276350	413060	0	131610	0	0	0	0	471250	0	0	0	0	0	0	0	0	0	0	0	0	422980	575970	0	2600300	0	0	0	0	0	0	331890	0	158160	0	0	0	0	0	0	0
0	0	0	0	0	0	0	0	1385100	19870000	8401800	4526500	3975700	7151500	3102100	5860200	4193200	6230200	0	0	0	7083900	11750000	10587000	302350	436390	5559100	6247400	1700800	51489000	17068000	0	1306900	1684600	16206000	28141000	7987200	6627300	1957400	1682400	5351800	3567400	9569900	3002600	1857800	10253000	495420	31629000	24160000	16890000
0	0	0	0	0	0	0	23029000	3172100	8237400	0	0	0	0	0	0	0	1492400	3072500	0	0	402760	1658000	2190900	0	0	0	0	0	6084500	4850800	0	929130	0	3653800	9355100	3621000	0	0	1234000	2644700	2942500	2282800	1363300	1174700	0	0	6283200	4456400	2994600
1769000	6838200	6648900	2672000	4506000	4630300	8922200	0	3034800	0	4015600	2713100	955840	7843200	9255900	3540300	9277700	4268100	10138000	0	3621400	0	5097300	3332800	2061000	0	1867000	0	3099900	3134900	5116400	4168400	2261500	6757000	4291800	2964200	2232200	3816900	1146500	2584000	5037000	1439700	1668300	0	2350400	0	1787500	14712000	6611200	2909400
0	0	0	0	0	0	1468500	42846000	23632000	88710000	61463000	8589800	3077700	7629800	6700400	576560	6313100	2960800	0	2178300	14525000	218820	444080	45016000	4840900	6865500	55727000	61854000	9736900	21107000	14411000	949460	0	1924100	1562500	42434000	22498000	27214000	9387500	3083700	4234700	4182600	0	18580000	2854500	27947000	1693000	45249000	29118000	8912500
0	0	0	0	0	0	0	7261100	2127200	10186000	1414400	0	0	0	0	0	0	0	0	0	683240	0	0	7644600	1341100	0	0	3510700	2547600	1331600	3559400	0	0	0	0	9331700	2209200	1838900	0	0	0	0	818000	1162000	0	0	0	2862600	823020	1022000
0	0	0	0	0	0	0	50585000	23942000	109590000	43600000	28541000	6478300	7671800	11868000	14924000	24955000	9678800	17726000	0	10927000	679840	0	27537000	4666300	4119800	15844000	70279000	28025000	36551000	41952000	5329300	0	10801000	27272000	71166000	24726000	42308000	7776700	20762000	18830000	3993900	17162000	7116700	3650800	9963200	0	53813000	40629000	4590500
630310	0	0	0	0	0	0	0	1374600	0	0	24846000	9682600	21656000	31876000	4650900	18944000	7552400	10159000	0	3999800	5298300	3186000	13191000	2291400	363310	5974300	19529000	4118200	16059000	12385000	0	0	1641600	0	105050000	15423000	11931000	2341900	6921300	0	42862000	21302000	8648400	1830500	0	650440	6616000	12425000	0
0	0	0	0	0	0	0	1387600	0	4296100	0	3317900	0	0	1581800	2751700	4997400	2504900	3716900	0	2453000	0	0	787170	0	0	4436200	0	0	14422000	4945500	0	0	3187000	6457400	11534000	3617800	2317500	0	1529500	3460500	0	922400	963840	477780	939810	0	5382100	2280300	0
0	0	0	0	0	0	0	0	0	0	0	2102200	2319100	0	0	0	0	0	0	0	0	0	0	0	0	0	0	0	0	0	0	0	0	0	0	0	0	1276400	0	0	0	793250	1329800	0	0	2660600	1361900	0	0	0
72165000	330930000	20876000	308030000	18822000	264130000	0	3004900	1945800	9045400	46047000	7189000	4822400	4358800	0	13369000	74918000	12985000	12520000	0	9330900	1197700	59203000	10074000	6944000	0	93523000	4086000	71109000	34434000	15748000	1804200	8001100	7718600	26725000	31568000	6562400	24200000	20264000	10103000	9030500	6713400	9947400	49775000	3517000	3124500	4615600	1477400	13195000	49684000
0	0	0	0	0	0	0	0	0	978660	0	1326500	0	1016900	0	0	0	0	0	0	0	0	0	6581500	0	0	0	0	0	5214000	0	0	0	0	0	1319200	0	0	0	581060	0	0	0	1118400	0	736900	0	0	0	0
0	0	0	0	0	0	0	11508000	0	18826000	8233700	8766600	985760	1798200	1150700	3047400	5461000	2818100	2108000	0	1564500	621770	0	14711000	502640	0	0	12927000	0	34674000	2023800	3288700	0	0	5419100	22788000	2432000	9724100	1246500	3085100	0	2492600	659310	1319200	481290	1810100	0	13574000	10877000	616700
251680	0	0	0	0	0	0	0	0	0	0	11689000	4454400	0	32792000	0	0	0	0	0	0	0	428430	0	0	0	0	0	0	0	0	1008900	396890	0	0	0	0	0	0	0	0	0	0	0	0	0	0	0	0	220890
0	0	0	0	0	0	0	0	0	0	0	0	0	0	0	0	0	0	0	0	0	0	0	1528600	0	0	0	0	0	3259800	1548200	0	0	0	0	1604100	965350	0	0	0	0	0	0	0	0	0	294140	0	0	0
0	0	0	0	0	0	0	0	0	0	0	707150	0	0	0	0	0	0	0	0	0	0	0	1882800	295840	0	0	0	0	0	0	0	0	0	0	2444400	0	0	0	0	0	0	0	828580	0	434800	0	856860	0	0
0	0	0	115000	0	0	0	0	0	0	0	0	0	0	0	0	0	0	0	0	0	326440	767130	2233900	0	0	0	4166500	0	0	0	2440000	339740	828890	1432000	0	514300	0	0	112490	0	0	1366600	0	0	0	0	0	0	0
0	0	0	0	0	0	0	0	0	3758600	0	5578300	0	1314100	0	0	0	0	0	0	0	0	0	34876000	2057600	0	0	0	0	11956000	0	0	0	1165000	0	8935800	0	13728000	0	0	0	887120	0	3785500	0	3910200	0	6108200	467440	0
0	0	0	0	0	0	0	3170400	0	2969800	2146200	6334900	2115000	10726000	1019500	4938900	4604400	5735700	3363500	0	0	298370	0	13626000	506370	0	0	4377700	0	29401000	5610400	2376700	4242300	1503000	5876200	15725000	2174400	3321800	0	2821400	1727200	3789900	3602800	3411600	0	4542700	0	12948000	2770500	1037100
0	0	0	0	0	0	0	5130400	2948100	10045000	10290000	5556300	2706800	6165300	4256300	2247600	2545800	958830	0	0	4872800	0	0	18282000	5001100	0	0	0	0	14576000	2339800	1295500	2090600	0	2376700	25859000	9658800	9200700	1268000	1111800	0	912960	735750	4744400	0	0	0	5579900	5910000	1139900
1574400	2204000	5997300	2552700	4114500	5915000	6340300	84965000	31436000	118890000	44909000	61969000	27647000	28849000	12855000	4322700	14397000	29532000	65562000	1732700	15099000	258800	5293500	194590000	8018300	1490800	15825000	120060000	43705000	136670000	60997000	4725600	11378000	88571000	81491000	90351000	56978000	49952000	8215300	24141000	56028000	13004000	7335800	61771000	5939500	25187000	827660	84030000	54144000	18028000
673440	3458600	2182200	597150	4123000	0	6846700	0	3525600	1709000	2131200	0	0	0	3017500	0	0	0	0	0	833620	0	0	5576000	1314100	380480	3774400	0	3216600	3840700	3202600	1078200	0	0	0	7740900	4096300	12638000	3180100	0	0	0	1021100	1898800	2689700	0	0	4091600	943430	437660
0	0	0	0	0	0	0	0	0	0	0	1921200	0	628630	0	0	0	0	0	0	0	0	0	5412900	0	0	0	0	0	0	0	1355600	1322200	0	0	0	0	505740	0	915270	0	0	0	0	0	1402400	0	1533500	0	0
0	0	181360	0	0	518480	0	7517700	0	0	0	13305000	2922100	34810000	8674100	16124000	21808000	5998800	1514500	0	1401900	1072800	1586700	44555000	1004400	2617400	18421000	10668000	2602100	13319000	1325800	5868200	0	0	4297800	94797000	16794000	47862000	4187800	11220000	6511100	22190000	17112000	25481000	3083400	13696000	304230	21518000	10004000	3820500
0	0	0	0	0	0	0	4226200	0	1587800	1110500	2255700	0	1740200	0	1297400	1533100	1558200	1589700	0	0	0	0	3672100	0	0	1267500	6911200	1064800	10079000	2353900	0	0	3374700	0	3767500	1964100	1057500	0	1184300	0	1398200	1075900	1529700	0	0	0	2182700	1273000	596260
0	0	0	0	0	0	0	0	0	1242700	0	0	0	883130	0	0	0	0	0	0	953120	0	0	3270500	723770	0	2082600	0	1162100	0	0	0	0	0	0	1009300	2162000	1127700	0	0	2165000	0	0	2002300	0	0	0	7808500	2983100	0
0	0	0	0	0	0	0	3767600	0	1384300	0	0	0	0	0	0	0	0	0	0	0	0	0	0	0	0	0	2606500	1417600	4183000	1250200	0	0	0	0	0	0	974760	0	0	0	0	902040	0	0	0	0	0	0	0
140260000	349510000	369490000	40339000	235230000	137630000	1141900000	18522000	257110000	0	98535000	26490000	65093000	10139000	353530000	1561600	114060000	4684900	84332000	185700000	152500000	654070	124230000	4703600	124040000	0	84564000	1219100	153700000	0	82821000	0	896110	0	7029100	5678400	96465000	21566000	100810000	5754600	63937000	7049100	53506000	14728000	199490000	48478000	207940000	10542000	109090000	801150
0	0	1582300	319750	555790	803330	0	0	0	5829800	3273700	13865000	4403400	2180400	0	1942600	4520400	2995800	4083400	0	1707800	0	1016000	12716000	797990	43691	0	2910500	0	19711000	2477300	0	2363400	10554000	9004000	3600600	0	4017300	0	5938900	0	215080	2064100	3375400	836330	7091100	0	3496000	832360	3200100
0	0	0	0	0	0	0	0	0	0	1214500	1591100	0	2484300	0	0	0	0	0	0	0	0	0	6560900	0	0	0	1042300	0	6201600	0	0	0	0	0	6890900	1153000	1791600	0	0	0	0	0	0	0	3789500	0	398160	0	0
0	875310	0	0	0	0	0	30390000	8637200	67596000	20679000	9799100	3485400	1897600	1132500	6500100	14779000	3603800	0	0	3893600	0	1024400	26320000	843780	2315800	12599000	50870000	9858000	41337000	3414300	1271800	0	11950000	0	47242000	19065000	17822000	2946200	9579500	0	5479900	3170000	6285900	674600	11277000	0	19356000	5310700	9452100
0	0	0	0	0	0	0	0	0	1110800	0	0	0	1068500	0	0	579600	0	1517400	0	1068500	0	0	1792600	0	0	0	0	0	5505800	2763100	0	0	0	0	2752000	885640	0	0	0	0	0	0	0	0	0	0	1379400	0	0
0	0	0	0	0	0	1234400	0	0	4180100	4118500	3664500	1831300	992350	0	2177900	5245900	1548500	3335000	0	0	0	5651600	2958500	0	1900800	3943400	0	0	4573300	6233900	0	1367400	864140	0	2900900	0	10199000	1919100	664270	2074100	0	0	0	0	5938300	1278200	3401800	849600	358220
0	0	0	0	0	0	0	0	0	0	0	19693000	0	1898800	0	6900800	1379800	2010800	0	0	0	0	93959000	3802600	0	0	0	0	0	2511400	0	0	0	0	0	8806000	0	5319000	0	956480	0	325050000	0	38357000	0	6173300	0	4272400	2428800	0
7743400	12858000	12926000	1409400	11797000	2967100	20823000	269170000	83730000	204680000	95770000	354530000	167940000	209460000	97414000	98810000	84554000	137410000	147820000	3368600	110200000	8827400	22130000	666650000	60481000	28717000	135670000	253980000	80359000	860650000	416660000	35809000	16545000	108550000	132830000	1094100000	208700000	444890000	61448000	154190000	73538000	141090000	105770000	336500000	33584000	140950000	16924000	270750000	136200000	153810000
1511600	4460600	12696000	4066000	1894800	4253900	1994500	151020000	10186000	353070000	163840000	421020000	111320000	190260000	225310000	78715000	201810000	327280000	42615000	0	137420000	34198000	46158000	1276300000	98558000	79242000	431750000	453990000	53428000	272580000	140260000	35811000	3755700	111840000	4511000	1267000000	128900000	932950000	236610000	234230000	32035000	221920000	231500000	263970000	46912000	947210000	35313000	367030000	236180000	309210000
0	0	0	0	0	0	0	32096000	5551600	6177100	1440300	6274400	2024600	1354400	0	2024000	3679700	0	0	0	6089400	11760000	15876000	1650100	353130	80152	149350	104200000	14673000	14138000	4371100	0	0	0	0	11120000	1323700	5952600	1339500	1570300	0	18742000	8135500	8721100	0	2113900	0	10750000	591440	7118500
0	0	0	0	0	0	0	2974200	4788400	8036900	0	13218000	0	6600600	0	1122900	6746000	1139400	0	0	13968000	1871600	5596400	56295000	6710200	916950	10112000	5527800	0	6935400	5880900	0	0	11613000	0	14704000	1667200	31245000	7862900	3812400	0	5475900	2806100	23910000	0	31713000	0	29212000	17848000	278100
0	6416100	0	405670	2094100	0	0	753110000	27531000	464200000	76673000	60351000	22595000	13699000	31291000	5437100	16716000	35860000	1416500	393830	26957000	1385500	3856800	166770000	19921000	25138000	137640000	652580000	47839000	88482000	16880000	2629600	152280	53090000	5954900	280960000	41042000	186300000	46173000	24349000	488480	22346000	18323000	34434000	5254800	62339000	2727100	233590000	158630000	30506000
0	0	1174500	0	981650	0	4894400	0	0	603870	658470	86023000	75483000	0	5002500	13895000	17270000	7147600	11474000	0	0	0	546730	10129000	511530	0	0	0	1171800	0	7165900	0	0	0	0	7893800	5301500	542790	0	0	0	0	1357800	5381800	8455200	2013300	1201500	0	1046200	337980
0	0	0	0	0	0	0	49129000	6901100	70837000	30999000	51451000	21662000	39905000	29334000	37200000	42538000	18798000	11684000	1259300	15620000	892780	0	116310000	7700800	2961100	19631000	57152000	10878000	175290000	62060000	0	0	4907900	0	197980000	47729000	55603000	5641200	6251300	2695400	26808000	34987000	41346000	6090600	28840000	1153900	130210000	74249000	4912400
379840	0	785350	0	1804200	569390	15125000	626710	1367100	41226000	22007000	124640000	6500300	24686000	1071100	21937000	8602000	47735000	879660	576350	9937100	13055000	8155300	129470000	2643400	3908400	841080	7554000	1191100	87816000	20982000	2655000	6417500	20145000	13341000	30851000	10144000	35721000	23492000	14790000	27342000	1529000	20715000	27061000	9489300	20970000	476980	70201000	20953000	1326900
0	0	0	0	0	0	0	3388400	5164000	33593000	16375000	17907000	3889200	4326000	1818700	6689200	5628700	4465800	3335500	0	592140	0	0	28348000	512970	3671100	28177000	11397000	5541600	24402000	14439000	0	0	0	0	36971000	11253000	20515000	1503300	3300300	2044100	3000700	1478900	2756100	381310	10523000	0	30989000	8782600	1514000
1477100	3414900	7739900	1059800	1784600	2058200	0	12148000	2049900	101730000	37053000	28533000	2672000	12581000	1544600	16548000	17558000	18304000	12440000	0	5965100	453770	1880600	71753000	2145100	3045200	12304000	39545000	7577400	37261000	12150000	0	0	12969000	0	70249000	14934000	21303000	3865500	18959000	12500000	5949300	5826000	24456000	3263500	15619000	149970	32402000	21767000	18459000
477070	1334700	2983100	0	1110200	1700000	111910	3277500	0	44960000	10051000	14436000	1807400	5526800	962610	2946600	1916500	4559500	0	0	1666500	750800	1332300	111000000	1309500	1221500	3823800	3587100	639840	14924000	4120000	0	0	5991400	13917000	25017000	0	29349000	1965600	6293700	0	922880	902450	20434000	332080	12826000	57018	22447000	4806300	4643000
2813500	10236000	8192800	288370	12443000	2870500	106900000	0	11267000	0	2303500	0	4270900	0	3225200	0	303990	263210	3236700	3579400	1632800	0	2977200	0	3817100	0	2013600	0	6493000	745620	3450400	255050	1324300	0	6495900	0	6885100	0	1910900	0	3367200	0	210000	0	7778300	0	1972500	0	612210	0
0	0	0	0	0	0	0	3248600	4238400	2657000	0	1072600	7751300	4442400	19554000	1499100	4598500	771950	0	0	0	0	0	18123000	0	0	0	0	0	29792000	6264400	0	1340100	14693000	7067200	2599100	18404000	8564100	0	10493000	10783000	0	0	2187100	0	1438500	0	8854200	0	0
2546100	1380800	22459000	1972400	7085900	2481500	8592300	973110000	165210000	473360000	171630000	428450000	134870000	403250000	186440000	195370000	144980000	221760000	285850000	43169000	276350000	13355000	5265300	1259800000	178910000	41660000	161130000	825520000	116580000	998310000	364110000	30269000	6604800	241940000	140320000	1477700000	353200000	495890000	64996000	203460000	123810000	164650000	147260000	417530000	71569000	404700000	22003000	422230000	194680000	138170000
0	0	0	0	0	0	0	0	2037900	7810300	2776400	3907900	0	4069000	840990	2497500	1090100	1908100	0	0	687370	0	0	7043400	0	545820	2342600	15633000	3471100	8069500	1491900	0	0	0	0	45488000	7125200	4352300	0	0	0	6187400	6165400	2333900	0	6356700	0	9973600	3547300	707530
0	0	0	0	3793000	0	0	9548000	0	11826000	4924900	1562400	2539100	0	0	0	0	0	0	0	0	0	1399000	1312700	0	0	1631700	1602700	0	3904800	0	0	0	0	0	4247100	957040	2388000	0	0	0	0	1131200	0	0	0	790340	1609900	478210	0
6402400	0	9169200	0	5050500	0	50634000	31747000	66527000	71474000	44428000	54574000	73681000	142350000	152180000	87122000	163650000	226600000	278270000	4969100	6095700	4844000	18810000	62722000	35571000	8496600	85762000	172820000	131080000	409000000	404000000	129250000	143740000	80071000	78462000	347780000	118880000	55749000	14568000	37645000	41791000	95703000	146260000	67489000	18585000	17265000	3099300	164780000	172120000	18938000
0	0	0	0	1706000	0	0	0	0	0	0	641390	0	0	0	0	0	0	0	0	0	0	0	0	0	0	0	0	0	0	0	0	0	0	0	0	0	0	0	0	0	0	2903100	0	0	0	0	0	0	0
0	1174900	2191000	213320	2777000	487030	8767600	34415000	7644100	60418000	15418000	54866000	11870000	34978000	14346000	9148600	7434200	8535500	6030900	1466600	18861000	5026000	1734900	113460000	8729200	383150	6443200	51491000	12043000	110890000	32663000	0	0	0	0	166660000	29895000	49051000	9466200	8713400	1639100	19945000	17326000	23280000	2507600	34720000	610310	73077000	38676000	6402500
0	0	0	0	0	0	0	0	0	0	0	0	0	0	0	0	0	0	0	0	0	0	0	0	310460	0	0	0	0	0	0	0	0	0	0	0	1291500	0	0	0	0	0	0	0	0	0	0	0	563430	0
0	0	0	0	0	0	840100	45441000	29460000	150540000	45908000	32315000	20268000	29649000	28344000	33320000	47386000	27683000	34466000	0	49233000	1123200	2696600	188890000	57490000	133730	5148800	9176100	10939000	162870000	140740000	0	10039000	20843000	22214000	153900000	67548000	80853000	26512000	34642000	46961000	18589000	23349000	51330000	22543000	25736000	7029700	64006000	48107000	26475000
358640	0	1818600	926940	462750	560850	0	0	0	14664000	2438000	4772000	1217000	3119100	917290	1332800	1680800	1697800	0	0	0	300020	0	34107000	836250	536090	458270	0	1286600	2699000	1684200	512810	0	2351700	2061700	13171000	0	10054000	1206000	2638100	0	0	0	4767300	0	5849500	0	6968800	4482400	1095400
0	0	0	0	0	0	0	0	0	0	0	0	0	0	0	0	0	0	0	0	0	0	0	1363500	0	0	0	0	0	0	0	0	0	0	0	0	0	0	0	0	0	0	0	0	0	0	0	0	0	0
0	0	0	0	0	0	0	3307800	0	0	0	2557900	0	3015000	757780	0	1655100	649990	0	0	0	0	0	7337800	0	276670	3554200	10314000	3924400	25467000	1023700	2457800	0	0	0	2692600	3868000	10542000	0	0	0	5876200	2854500	3371500	0	0	0	3745600	782150	0
0	0	0	0	0	0	0	0	0	1235900	0	0	0	0	0	0	0	0	0	0	0	0	0	946340	0	0	0	0	0	18379000	1975300	0	0	1862400	731850	0	0	0	360630	0	0	0	0	0	0	0	0	2620200	899550	0
20709000	30156000	51174000	14832000	39621000	24237000	102260000	129120000	153230000	326820000	157230000	273860000	236340000	214840000	204090000	290690000	510680000	102530000	260210000	6098800	541100000	31453000	94568000	1005900000	301650000	29340000	309810000	177340000	208620000	495550000	448870000	31124000	75848000	77351000	147550000	1354300000	781920000	523630000	206580000	140730000	195030000	164870000	153350000	340860000	229430000	263560000	85577000	508120000	474820000	186470000
8751900	31036000	33907000	6585500	16989000	14233000	10137000	245770000	42911000	652470000	173230000	314490000	117560000	115770000	83787000	29136000	73932000	47887000	33634000	3482300	165510000	11510000	37396000	857160000	55948000	7548200	30803000	397620000	67283000	389850000	156360000	9618300	18960000	239410000	59567000	319570000	106610000	329560000	58387000	137830000	94665000	81261000	52010000	306210000	56188000	406150000	21687000	631340000	287930000	88109000
0	0	0	0	0	0	0	0	0	7474500	0	23346000	0	11083000	2445600	1226900	0	1474000	839270	0	0	0	0	65206000	361180	0	0	1903800	0	52309000	2631400	2066800	0	0	0	57731000	0	19488000	0	10958000	0	405660	0	14229000	0	11419000	0	9303100	0	0
5964500	5479300	6633600	1990000	5787000	0	14052000	11382000	5666000	37805000	19502000	17423000	2899900	6570900	4897500	10076000	22881000	12009000	14781000	0	14303000	1130400	2190300	30964000	1475300	1651300	16298000	69240000	11551000	74205000	26247000	9073100	2374400	30020000	22421000	102310000	24825000	16454000	4545100	7585000	8787100	5313500	2336600	14337000	1352500	7290700	162760	42215000	28008000	6107200
0	0	0	0	0	0	0	0	0	1078300	0	0	0	0	0	0	0	0	0	0	0	0	0	1677300	0	0	0	0	1368900	0	1212200	0	0	0	0	0	0	0	0	1305900	0	0	0	0	0	0	0	2927300	1805400	0
0	0	0	0	0	0	0	2609000	0	710180	0	0	0	0	0	0	0	0	0	0	0	0	0	1896300	0	0	0	2029600	0	9985000	0	0	0	0	0	0	0	0	0	447620	0	0	0	0	0	0	0	0	0	0
0	0	0	0	0	0	0	0	0	46326000	13254000	35542000	10933000	9658400	14003000	27855000	57332000	20828000	0	0	0	3187700	5062100	0	0	1670200	12088000	0	0	85122000	35499000	0	0	6664900	0	180770000	39819000	0	0	1357500	448090	45362000	48091000	2469900	688150	0	0	36945000	16673000	0
14756000	46867000	39026000	15670000	6938200	32379000	27570000	0	21896000	0	7757100	1455700	7352000	0	18503000	0	14783000	0	3289600	3246700	20183000	0	13024000	6104500	13230000	0	9402800	0	11146000	1235800	8785800	0	0	0	0	0	10498000	0	7128300	0	6967600	6391800	17088000	3548400	19062000	0	8624100	1860300	20244000	470700
0	0	0	0	0	0	0	0	0	1101100	0	5776800	1915100	1157400	0	0	1493300	0	2307400	0	413850	0	0	14781000	393190	0	0	1686700	0	13015000	3041300	0	0	0	0	5621800	747720	10330000	1037200	908690	1028600	850320	277110	0	0	915930	0	0	0	0
0	0	0	0	0	0	0	0	0	0	0	0	0	485860	0	0	0	0	0	0	0	0	0	6526600	0	0	856940	0	806660	0	1165000	0	0	0	0	2435700	0	843400	0	0	0	0	0	3739400	0	1361900	0	0	1041100	0
0	0	0	0	0	0	0	5634200	947290	3680100	6748900	1680000	1727100	824410	794570	1086200	0	644140	0	0	0	0	0	3697100	836180	0	2864300	3545000	1817100	872260	3111200	0	0	1374400	0	6083200	4883400	4595100	846660	0	0	630660	1372700	2840600	0	1696600	411800	2027100	1987400	2544200
0	0	0	0	0	0	0	0	0	2760400	1794800	7923500	0	1236200	0	0	0	2503100	0	0	0	0	0	10839000	0	147180	0	4328400	0	3213900	1609000	0	0	0	0	16870000	1311300	5519800	513340	902000	0	1647300	0	1015900	0	2974900	0	2485100	1523200	0
0	0	2514300	443440	1708200	0	2011500	1402800	982280	2796600	5237900	6614600	3554600	6910200	7244000	389900	0	2755200	993130	0	2262600	0	0	23145000	1642500	0	4097500	0	3370200	15589000	5009700	0	1655800	0	0	51693000	5603500	2065600	2685400	457780	0	6160400	9288400	4720100	1641000	2388400	0	9968400	6581300	0
0	2243200	3774700	0	2830800	298990	3739200	0	2113300	1120100	0	9078600	0	3354800	1353000	837910	0	1076800	4238400	1182600	2767100	390860	0	22930000	1052900	0	0	2948100	1922300	16339000	4215100	0	0	5294800	0	17687000	4233200	535490	0	3573000	0	0	1686200	6641900	0	5207300	0	3926000	1206900	0
406740	9697200	8092500	0	9341400	69917	2253100	0	1753300	0	573850	0	3606000	1408300	3898800	0	0	0	3037000	0	3807300	0	0	1440300	5617700	0	6659300	0	1445400	0	832310	0	0	0	0	1685500	4388000	0	4643100	0	648790	0	2088800	679250	4076600	0	5679000	0	6069500	0
0	0	0	0	0	0	6226900	12688000	1867700	4806500	408780	7066000	4476900	8768100	4104900	1664000	9574200	344110	4739800	0	1205400	0	0	15034000	657080	0	1216200	29465000	5035700	41023000	11771000	0	0	1911500	0	70423000	23740000	2151800	0	0	1559700	3527800	4538900	7274800	511680	0	0	6496800	2793800	1882000
0	0	0	0	0	0	0	0	0	773700	0	556130	0	2745700	2375700	0	0	0	0	0	0	0	0	10204000	633240	0	0	3464200	0	0	1814900	0	0	0	0	4374500	1500800	0	0	0	0	0	0	943910	0	1095600	0	3173100	1251600	0
804770	0	0	0	155950	0	882950	0	4709800	36224000	22158000	6567000	5611500	6232100	1756200	4053400	1767500	1675900	0	0	7258600	0	473090	26449000	6676600	128790	478510	0	7432000	3904700	11755000	0	1514000	0	0	695110	625400	12589000	798580	3689900	7298400	2063600	656650	11801000	2831700	10957000	1567400	17813000	12624000	2156000
884780	0	480910	0	896160	0	0	452420000	143290000	593340000	324720000	102890000	82702000	68387000	65412000	69480000	146070000	65776000	135550000	0	105750000	5629800	14377000	195430000	52936000	18834000	180930000	654240000	137830000	340900000	183190000	24436000	1237700	89835000	25370000	475910000	239220000	114150000	38142000	77454000	51952000	50456000	55824000	112900000	29539000	37788000	5489800	320580000	250020000	101490000
0	0	0	0	0	0	0	9686200	0	0	0	0	0	0	0	0	0	0	0	0	0	0	0	0	0	0	0	0	0	0	0	0	0	0	0	0	0	0	0	0	0	0	0	0	0	0	0	122500	0	0
0	0	0	0	166800	0	2981000	1171200	0	0	0	2640300	2069200	1803800	2197800	1733500	0	4186800	0	0	124350	0	0	4214500	0	0	588720	10931000	5365000	3786100	1834200	1903900	66508	1752800	0	73501000	11771000	7271200	267490	2412400	0	0	667570	1170900	0	0	207210	2192300	826570	296290
0	0	0	0	0	0	0	1345600	0	7832100	3919500	4736700	775940	1962100	0	0	0	0	0	0	0	0	0	15702000	333560	180410	3547800	2244300	0	1871600	1726500	659910	0	0	0	708090	0	11619000	339860	1718500	0	3719500	587930	1142300	0	8568300	0	1267000	0	314020
0	0	0	0	0	0	0	0	0	8134300	0	1054000	1175300	2742900	0	0	1895300	673040	2488800	0	0	0	0	8337300	0	0	0	1548700	3640200	20251000	9020800	0	0	2180400	7322800	7315400	5307100	919740	0	4088300	0	0	621000	910460	652670	0	0	4627800	1958300	1525700
788280	0	0	0	766010	505270	0	12743000	3019100	2385300	2731800	10691000	4961100	10604000	5847900	508120	0	1271500	0	0	11799000	135500	0	58102000	8929900	287070	6706100	5180700	4464400	8482400	6248500	0	0	0	0	19835000	11320000	41229000	3967900	0	1776500	1526000	0	26323000	2272600	30758000	443560	0	0	8129300
0	0	0	0	0	0	0	71758000	5215500	46046000	17109000	17981000	6554300	921370	0	5650000	13544000	8946300	20330000	0	3514300	121700	0	35039000	3850700	1003800	7896300	29099000	2187400	25439000	10498000	3254200	3636700	13161000	0	52211000	15186000	24889000	5215200	4429200	1414500	6821000	4558900	5088100	0	5702200	0	3972300	3212000	4280100
0	962350	0	0	918840	0	0	16424000	7829500	38439000	22822000	12000000	4484900	4078000	4683000	19744000	50003000	3075600	7779700	0	12419000	2407400	0	30087000	5993200	93520	3522300	13245000	12495000	59210000	42572000	554390000	4671000	53899000	0	57107000	15247000	21930000	3682400	338410000	0	1166900	1086700	10337000	1440000	7143400	897290	11990000	1277000	3186600
562370	0	0	0	0	0	0	8110200	551970	20069000	9719300	0	715790	2595400	0	519430	2977600	0	1617900	0	5482300	288240	0	36038000	3271600	7939200	67036000	6142400	0	1647500	6856300	0	272140	2543100	0	18128000	2358700	10954000	2645600	0	0	3040800	755040	12646000	221310	4003000	0	9077200	6072400	2423100
0	0	0	0	0	0	0	12000000	8683500	31413000	17555000	15271000	0	3827200	2429300	6244400	7600400	12646000	22423000	0	2217800	242520	2145600	13619000	899090	632740	8659300	8828300	12459000	27679000	13722000	43424000	12096000	3820100	34751000	16593000	16655000	12823000	2400500	10498000	20988000	0	3172800	3763600	745090	1467500	0	9400600	5622600	7396100
0	0	0	0	0	0	0	2082900	0	0	0	0	0	0	0	0	0	0	0	0	0	0	0	0	0	0	0	0	0	0	0	0	0	0	0	0	0	0	0	0	0	0	0	0	0	0	0	0	0	0
2786200	0	0	14741000	0	0	0	0	0	0	0	36575000	32155000	15348000	10224000	0	0	25876000	0	0	0	0	0	31987000	0	0	0	0	11008000	14871000	0	5379600	0	15534000	10586000	1396500	0	3696200	0	300280	1397500	0	0	2103000	0	360170	30122000	5664600	0	5276100
960320	0	847950	0	2062500	281110	0	0	0	26802000	2307100	10522000	841670	22934000	0	9495600	2604500	3307900	2383000	0	1672300	0	0	134510000	2476000	0	0	4021400	0	32675000	0	0	2760400	0	1679700	27006000	4299000	30704000	0	6853200	2105100	7848900	3435200	21486000	358520	33235000	0	23951000	5285900	7962600
0	0	0	0	0	0	0	0	0	6420600	1108500	0	0	0	0	0	0	0	0	0	0	0	0	10011000	0	292180	0	0	0	0	0	0	0	0	0	3746000	0	2874100	0	0	0	0	0	1180100	0	2190900	0	1383400	0	0
0	0	0	0	0	0	0	9703700	0	22829000	817520	2994900	791060	2959900	2139700	3766500	8409200	3782900	2965400	0	4379700	172010	0	22332000	2112900	0	2431100	11864000	3272300	37146000	13941000	1301600	0	0	0	50925000	14895000	7386900	0	2840300	3301800	6718700	7259300	5930500	1350100	327620	0	15667000	8675300	4309000
0	0	0	0	0	0	0	0	0	0	0	0	0	0	0	0	0	547130	0	0	1339900	0	0	1196400	0	0	0	0	0	14727000	6307500	9149800	4312700	5791600	7168000	3635200	1619300	4922800	753210	0	2709300	0	0	6820100	1505700	5014600	0	0	0	0
0	0	2777900	0	1809900	840940	0	0	1590500	267120	1161600	5640000	6425200	20589000	14527000	1128700	0	3681300	1919500	0	1763200	0	514200	31351000	910300	0	0	0	3384800	0	0	0	0	0	0	10830000	4957700	8660500	0	5891700	2341100	4139900	5864500	18801000	5238400	19786000	2577400	5913300	5726700	3962300
0	0	0	0	0	0	0	0	0	0	0	2272700	1397700	0	6632500	0	2168200	8867500	2462700	0	0	0	0	0	0	0	0	0	0	0	0	0	0	0	0	2292000	2408300	694400	0	0	0	0	0	0	0	757970	0	0	0	0
0	0	622640	534800	639170	384660	0	3442500	2013000	13413000	8374100	18972000	11546000	15737000	9514600	8728000	19072000	13341000	16068000	0	6503100	769030	1353000	28409000	713160	1114100	13496000	9821900	4443100	40917000	18748000	6148800	0	5291500	18422000	58065000	17531000	7809700	948700	5405900	4509000	4406100	9062100	14507000	1109000	18651000	0	13994000	11981000	3091400
0	0	0	1533700	1218100	886340	1491500	0	0	0	0	0	1117700	0	1291900	0	0	0	0	8051700	549990	0	1234400	0	0	0	356850	0	1045300	0	0	0	0	0	0	0	0	0	0	0	0	0	0	0	0	0	0	0	0	0
623850	5264100	6223400	0	3034900	4578400	19299000	0	10681000	0	1770400	0	5688500	0	11829000	0	2540400	0	0	0	13954000	0	1443200	0	6360800	0	2945200	0	1408600	0	2923300	0	0	0	0	0	6203500	0	2384200	0	404060	0	1400500	0	5591800	0	3256500	0	12013000	0
0	0	0	313700	0	0	0	33285000	16782000	73816000	27667000	13921000	1697300	11553000	3677800	7367900	10345000	4103400	2222700	0	14047000	0	176320	62547000	4684800	2584900	18863000	56351000	22730000	77284000	39073000	1010800	4566500	5202500	16235000	101610000	21116000	60373000	7447600	12229000	9642200	7738500	4175900	30269000	3961400	44078000	0	39163000	23355000	9149800
0	0	0	800410	0	0	0	20348000	0	2531700	0	17885000	5305300	0	0	2451200	0	18662000	0	0	0	205940	0	574220	0	0	0	150100000	348850	9884000	1172500	0	0	0	0	10140000	0	0	0	3262000	1473200	9726800	0	2628000	0	0	0	536280	0	0
0	6006300	5587500	868240	1849700	2042400	0	0	0	0	0	0	0	0	0	0	0	0	0	0	390180	0	0	2376800	1372000	0	0	0	423240	7305100	0	0	0	0	0	835800	0	0	0	0	0	0	0	0	864120	0	778790	646600	816800	0
0	0	0	0	0	0	0	0	0	0	0	0	0	623780	0	0	0	0	0	0	0	0	0	0	0	0	0	0	0	0	0	0	1908900	0	0	0	0	0	0	759500	1571000	0	0	0	0	0	0	0	0	0
0	0	0	0	0	0	0	0	0	0	0	2468700	0	0	0	0	0	3163100	14270000	0	0	0	0	3150000	0	0	0	0	0	5019800	0	0	0	0	0	855840	0	3154600	0	1906800	0	0	526100	0	0	518710	0	2475600	0	0
0	0	0	0	0	0	0	0	0	980380	640830	2021300	198770	973930	1183400	622450	1083600	1525700	0	0	0	0	399950	0	0	0	396530	3389000	0	0	463670	272540	0	1713900	2118700	5081800	0	0	0	416940	254070	4232800	561310	0	0	0	0	0	0	96978
1182100	1513800	3433600	867930	1522500	0	2973300	22210000	23038000	12610000	8680900	39268000	31231000	17551000	14868000	8714000	16287000	9246800	16077000	0	25181000	2386300	5315500	67193000	5678700	1462500	7908600	32524000	19450000	69452000	26725000	5968700	4995900	0	3695800	96704000	48274000	23798000	3698600	6117800	5690200	10195000	6158100	9533200	3962400	21368000	998830	33923000	26758000	1252300
0	271750	1009900	0	0	0	1929500	51345000	15120000	12304000	8375500	44402000	30421000	84305000	73720000	6353000	23747000	19657000	14742000	0	15488000	638700	0	46204000	4695800	2297500	25618000	16242000	5342200	107100000	71970000	472180	3608000	9378000	6694300	227020000	86154000	27420000	2962800	13590000	8082900	75889000	67105000	40649000	11777000	4947300	194170	195690000	131600000	7599900
0	0	839230	312290	585680	0	0	2003100	2677400	12054000	9654000	9418800	3036400	10018000	3593600	5430200	10621000	3828800	2478800	0	359190	524220	1324000	12078000	2623400	0	349010	6296700	3516100	35185000	9262300	0	0	1298800	0	21072000	8507400	8793900	762540	5407500	2333300	7647100	7644800	12765000	890080	3499900	0	15966000	9487400	3693000
1191700	9679200	6404700	0	4540700	1107400	4469900	0	4223100	0	1791200	0	4855300	0	23424000	0	1412900	0	11592000	3413600	1158500	0	6661700	0	3935500	0	0	0	0	0	2900700	763550	409490	0	0	0	12817000	0	293510	3256100	8356500	0	0	0	3259000	221600	3323000	0	13087000	0
1086100	2088000	2203500	0	0	0	0	0	0	0	0	0	0	0	0	0	0	0	0	0	0	0	0	0	0	0	0	0	0	0	0	0	0	0	0	0	1382800	0	0	0	0	0	0	2199000	2204600	0	1249100	0	388230	0
0	0	0	0	0	515030	0	21325000	8579200	46954000	19419000	11690000	2738500	3076800	0	8785900	9410900	3804300	5624000	0	11645000	0	1206900	16609000	1477500	942020	11982000	24003000	8772600	25440000	19295000	10090000	0	8674900	3220600	37952000	6328200	9814600	1272700	5631100	3406400	2225500	2591300	5715400	575820	4787500	0	15355000	9151200	5982200
0	0	0	0	224660	0	0	26351000	0	5569500	1333300	12908000	4890200	13309000	4650200	2717700	0	5227600	7949100	0	464820	997630	0	55150000	2456800	1014500	7850900	61722000	6746900	56942000	28097000	984640	4955900	4545600	16945000	88554000	15069000	25941000	3420100	10393000	6973500	11522000	4112500	16796000	693870	20630000	1082400	21280000	7818200	6753800
0	0	0	0	0	0	0	0	0	0	0	0	0	351560	0	0	0	0	0	0	0	0	0	844380	0	0	0	0	0	0	0	0	0	0	0	623980	454150	0	0	0	0	0	0	0	0	0	0	401940	0	0
0	1481900	1170500	0	877330	0	0	0	9719000	23245000	3816500	5236600	4779600	3549900	912140	0	335980	627530	4575400	0	4459700	0	0	15447000	3799100	575390	0	0	0	0	6343000	0	0	0	0	10203000	466460	0	3166100	689180	0	0	905200	2360100	3172100	1772800	1479600	6384700	4432600	0
0	0	0	0	333850	0	0	7970600	0	7609900	808370	6834400	0	1425000	0	0	0	867260	0	0	2651500	0	0	8656300	211080	108980	0	5638600	0	2564800	2949400	0	0	0	0	18399000	5560400	4011300	0	1706500	0	2389800	0	2505100	0	1020400	0	4813200	2112400	1547100
0	0	0	0	0	0	0	0	0	1467700	0	1305100	0	0	681800	0	0	0	0	0	0	0	0	3351000	0	0	568040	0	0	0	0	0	0	0	0	3296100	0	1105600	0	0	0	0	0	0	0	3043800	0	900020	0	0
0	0	0	0	0	0	0	22051000	4720500	18827000	16652000	880300	0	0	0	673410	1466400	3193700	2017000	0	1684800	0	0	6438100	0	127620	2439300	11121000	1767500	73539000	2898600	0	147870	3956400	0	4139900	620430	5087100	608740	0	4668300	0	0	2007100	267820	0	0	3287400	2025200	1025400
0	0	0	0	0	0	0	0	0	0	0	0	0	0	0	0	0	0	0	0	0	0	0	0	0	0	0	0	0	0	0	0	0	0	0	0	0	0	0	0	0	0	0	0	0	0	0	0	0	0
0	0	0	0	871650	0	0	0	3882400	1793400	972290	463530	890680	1191900	2363300	405060	2427800	1361200	9541200	0	2099700	0	0	8008200	1609100	0	2467200	0	2247200	0	2531300	0	1427200	2233800	5253200	19504000	7080200	2291700	1381100	0	3760100	0	0	932320	1926300	672170	0	7212400	5232600	682060
0	0	0	0	0	0	0	12731000	15681000	32639000	9894300	36547000	22672000	10400000	14748000	7798300	10191000	8136800	21593000	0	16290000	509070	0	36912000	8016600	1424800	8602800	10377000	16321000	59192000	39199000	0	0	6594700	4262600	83439000	28187000	19502000	5912500	12303000	8936400	15512000	15268000	17916000	4818100	10667000	0	28376000	28174000	10927000
0	0	0	0	0	0	0	2604800	0	7976500	2205000	2255100	948070	4656300	0	1385200	3258300	1475500	3292100	0	0	0	0	10016000	0	0	0	5572600	879530	10820000	3555300	0	0	4197300	2912000	4974200	0	2297400	0	1185100	2919500	0	3236700	2789200	0	1081900	0	6607400	2637500	657870
0	0	0	0	0	0	0	0	0	0	0	530260	0	0	0	0	0	0	0	0	0	0	0	1131900	0	0	0	0	0	0	0	0	0	0	0	2129600	1697600	0	0	0	0	0	0	0	0	0	0	0	0	0
0	0	0	0	0	0	0	1718200	0	2543800	0	0	0	0	430580	0	0	0	0	0	0	0	0	1731200	0	0	0	0	0	0	0	0	0	0	0	2504700	0	0	0	0	0	0	0	0	0	0	0	3276900	569870	0
0	0	1317000	404670	0	932960	0	5750500	632330	32852000	9738200	0	0	3011900	64021	2501700	0	4193600	0	0	0	227200	0	44318000	776310	970780	6978500	0	0	6048900	3196200	0	0	8505700	0	25460000	4867900	10866000	1639700	5391000	0	0	0	10421000	0	5185000	0	15066000	5972800	1003800
1748900	3239900	6025300	3326100	3620400	9317900	1115600	9553400	3046700	120260000	58627000	65362000	19961000	15360000	3330900	19046000	26708000	18462000	18199000	0	47942000	707840	6743200	151220000	14439000	4085700	38270000	68323000	2667800	67350000	22420000	2990500	0	18060000	0	106250000	31950000	75320000	9990700	18067000	724000	4460500	6776700	22428000	5598500	12762000	861970	69705000	39478000	23032000
0	1139700	958800	0	0	0	0	1719900	0	26633000	3365300	1183500	0	2747500	1892000	0	0	0	0	0	553240	89008	0	40421000	491290	93978	0	0	0	0	0	0	0	0	0	5170900	1364800	4856500	2056100	0	0	0	0	2287800	0	6919600	0	15110000	2164100	0
0	0	0	0	804340	0	0	9159000	1343900	39161000	2939800	10120000	1030200	6959600	1571500	4083200	0	3884400	2074500	0	1854500	137230	0	51932000	620260	536320	5073000	14758000	2148300	27445000	1887600	3456900	0	13206000	0	26626000	7105100	11380000	2057600	2853200	310860	567280	0	12201000	0	5871500	0	17938000	8521400	4343700
0	0	2991800	1127900	0	1030800	0	852190	638370	19377000	2231000	17268000	0	5683900	4658900	2377400	6411900	4198500	1348400	0	2571800	472850	1105800	55811000	1461800	724140	485110	9163700	6369600	7766200	2679300	0	0	1673600	11111000	9321700	2629100	36665000	3879700	1263800	725310	1010400	2034400	1117500	921920	17422000	0	16299000	9006800	2016900
1304600	632840	4653200	0	3659300	950300	2535000	50966000	9859300	20777000	3365400	24469000	7907300	19366000	4059900	10303000	6659100	11222000	14155000	690320	9097800	786490	1426500	90055000	4930400	410760	3720700	38170000	11302000	50842000	23031000	582760	326940	9283800	17618000	62195000	18814000	13494000	2058000	9834800	11956000	5541200	3002400	30894000	3433600	15294000	2421600	34234000	14735000	13878000
255480	588750	531280	775590	438510	1072500	222990	10083000	3774400	41613000	12564000	13477000	3558300	2716100	1956300	8325900	0	5796200	5364200	0	5741000	289390	0	38326000	3063200	2773600	9655000	41136000	6513100	9745100	0	176230	214650	12314000	10044000	32636000	10946000	33361000	4103000	1603100	321070	266900	1950200	4393700	1814700	9871400	199900	21762000	17532000	2648700
6153000	7833800	9142200	4832300	10285000	7021600	27580000	0	1901100	0	1928300	0	1164000	0	0	0	0	0	0	2873900	0	0	2858700	0	2249800	0	0	0	0	0	0	0	1348500	0	1015500	0	0	0	292150	0	8225500	0	1592800	0	1300900	0	2180100	0	0	0
0	267760	1683300	0	478070	0	1855100	4805800	10994000	34371000	21832000	15873000	22701000	11439000	10863000	13335000	30118000	13530000	21230000	1069900	50542000	1435300	2399100	55548000	16561000	0	0	12793000	5497800	19765000	48132000	1598500	0	5105500	6121000	107260000	65971000	24303000	4009700	2340200	9013200	18243000	16975000	16048000	10587000	5678600	3507800	49002000	47254000	3600800
4035900	5549700	23273000	882260	10888000	5755700	38583000	30721000	34100000	519910000	230350000	289440000	155660000	218670000	164320000	276270000	430570000	209140000	290390000	0	111110000	6077700	33403000	100640000	16379000	5068100	75114000	81465000	73934000	638980000	268960000	76162000	60039000	166710000	209920000	1296100000	372170000	11053000	1370400	21978000	51174000	220090000	259010000	127870000	25847000	74887000	7815900	546400000	405440000	13115000
0	0	0	0	0	0	0	0	0	0	0	928300	1615100	0	0	0	0	0	0	0	0	0	0	5949900	0	572050	3976900	0	0	0	3137800	475320	0	0	0	1498000	0	6143400	689990	0	0	0	0	0	0	850770	0	572470	731070	1269900
607420	0	677900	0	1508600	0	1674800	4849700	4116100	23173000	14222000	10895000	13734000	10439000	12128000	14195000	27885000	7303900	19036000	0	5819500	1259400	11232000	30894000	10043000	273540	1723500	0	2250000	39040000	22012000	0	3331000	0	0	21766000	17573000	23047000	5965400	7312300	10680000	65745000	77629000	11009000	3290600	3808800	525600	26272000	31355000	1976100
0	0	0	0	0	0	0	0	0	0	0	0	0	1441700	0	0	0	0	0	0	0	0	0	0	0	0	0	0	0	7958600	0	0	0	0	0	0	0	0	0	0	0	0	0	0	0	0	0	0	0	0
0	0	1210300	0	1061500	0	0	91892000	25112000	61682000	20248000	43995000	27110000	43103000	18900000	17638000	29744000	19374000	26446000	1616000	27991000	353420	0	55365000	7954900	313450	6384000	19723000	10837000	175500000	88587000	0	2133100	10727000	17169000	142100000	48217000	58286000	9126900	13374000	8516200	26674000	31746000	42755000	6510300	23870000	0	49895000	38888000	10196000
0	0	2119600	0	1402300	403150	0	115630000	27836000	165630000	65108000	147960000	55466000	90981000	72164000	99378000	126030000	164180000	118330000	0	70150000	12508000	12807000	220810000	20813000	4793400	43404000	89705000	17660000	370090000	156040000	18739000	6674200	53911000	67941000	570610000	109030000	167860000	38778000	37276000	21331000	113780000	138040000	84117000	11633000	65671000	1959900	167940000	120000000	25968000
0	0	0	0	0	0	0	0	0	14304000	4035600	9793000	5090400	5676900	4198400	2766800	2494800	0	0	0	2218600	0	0	16362000	1448100	0	0	7339600	4827000	29162000	11672000	0	0	3230500	4508500	30729000	6245700	2811500	1079900	972280	890760	3763000	1136800	2202200	0	1024200	0	8467300	1663900	0
0	0	1167200	0	0	0	0	58540000	9952400	129170000	51480000	0	2176500	0	6798300	8631800	20861000	7981200	18836000	0	6036000	794660	3151400	30846000	6292400	1786800	34398000	29033000	7318800	26529000	13130000	0	0	19270000	3192900	48384000	25422000	21211000	7546100	9163100	10278000	0	3275800	10086000	0	0	668330	41417000	44359000	11396000
0	0	0	0	0	0	0	0	0	0	0	0	0	0	0	0	0	0	0	0	0	0	0	0	0	0	0	0	0	10987000	0	0	0	5215700	0	0	0	0	0	0	0	0	0	0	0	0	0	0	0	1407100
0	0	0	0	0	0	0	0	0	1609300	0	0	0	0	0	0	0	0	0	0	0	0	0	7306500	0	0	0	0	0	18770000	897620	0	0	2798300	0	882200	0	1398400	318420	942260	0	0	0	0	0	0	0	3230600	1184200	0
0	0	0	0	0	0	0	0	0	4701500	0	4584400	0	687760	0	399250	0	0	0	0	0	0	0	37557000	0	0	0	2859300	0	20275000	0	0	0	2226400	0	3169800	0	21904000	0	0	0	0	0	862340	0	14266000	0	13043000	0	0
0	0	0	0	0	0	0	0	0	847040	0	1329300	0	0	0	0	0	1036500	0	0	0	0	0	5889900	0	0	772580	0	0	4303300	0	0	1433500	0	0	3885300	0	4027000	672790	0	1605300	0	370580	1057600	0	586140	0	1423800	1045900	0
0	0	0	0	271970	0	0	4067500	0	1196000	0	10039000	2558500	5883400	7105400	909200	3310400	6870400	5517700	0	4970900	186270	0	41852000	3127100	406340	1094200	10390000	3230400	3438000	8820200	0	374660	0	4250500	58903000	9181400	11199000	2053400	2300100	0	4326900	5708700	7743800	368230	5638600	0	10016000	6494600	2214400
0	0	0	0	607290	0	1333900	0	0	0	0	0	0	0	0	0	0	0	0	0	0	0	0	1452800	637740	0	0	0	0	0	0	0	0	0	0	0	0	0	0	0	0	0	0	1295500	773680	0	0	0	0	0
0	0	0	0	0	501400	0	0	0	0	0	0	0	0	0	0	0	0	0	0	0	0	0	0	0	0	0	0	0	0	0	0	0	0	0	0	0	0	0	0	0	0	0	0	0	0	0	0	0	0
0	0	0	0	0	0	0	1605000	701270	1813400	1313500	0	0	0	0	0	770450	0	0	0	565840	0	0	0	0	0	0	1000800	0	0	849870	0	0	0	0	0	350770	902060	199420	0	0	0	0	0	0	0	0	0	0	0
0	0	0	0	0	0	0	0	0	0	0	1933200	0	0	0	0	0	4466200	0	0	0	3567100	1535100	1427400	0	0	0	0	0	0	0	0	0	0	0	0	0	0	0	0	0	0	1262900	1734400	0	1021000	0	3610100	0	1534300
0	432400	0	0	5216300	0	0	11661000	4481100	35241000	13255000	23803000	4361100	12754000	8892200	5055700	4432200	8962400	4079900	0	2356000	610090	1430700	21815000	394790	852810	9096000	22880000	1294600	18372000	7199400	0	327770	2137600	1522400	57115000	10194000	19438000	3506100	2024000	732110	10285000	5026300	0	1356000	5346400	0	26841000	16142000	693620
0	0	0	0	0	0	0	0	3014800	0	0	4694800	1843300	23728000	12396000	1243400	1507800	2026600	6167800	0	4356600	6699400	13194000	24349000	5609700	217050	0	0	2599600	20842000	18714000	0	1005600	840850	2017200	43951000	18605000	12083000	1087300	691210	1073700	0	6281700	4300300	0	3741600	426450	6593500	5069300	4684600
0	0	0	0	0	0	0	0	0	0	0	631130	1871500	930010	0	0	0	0	0	0	0	0	0	1014300	0	0	0	0	0	0	1229300	0	0	0	0	6053700	3565000	0	0	0	0	2112300	1911100	0	412270	0	0	0	0	1514900
0	2875200	3118400	0	2072500	0	745820	0	0	2409300	908730	1800400	0	0	327150	0	0	0	0	0	0	0	0	7774000	0	0	0	0	0	0	0	0	0	0	0	8294100	1391400	4178800	0	0	0	0	547530	0	0	2146600	0	6335400	1216800	537670
0	0	609020	0	0	484700	0	0	797290	14448000	6778100	6364400	8874500	31201000	28151000	119090000	201560000	56779000	114540000	0	0	16189000	28246000	923410	440060	0	0	3337000	808680	652910	16492000	33322000	16710000	6315100	71561000	37894000	11486000	0	0	21798000	33872000	41463000	67358000	275620	0	2539100	473700	0	1707900	3164200
0	0	0	1073200	226590	967480	0	12358000	0	4984400	2552700	1908500	3367900	0	0	473600	0	0	0	0	1662400	0	0	1788100	0	151590	1461600	8395200	2239200	0	5671200	926230	822550	0	4579600	2690600	1146300	0	0	2551100	0	0	0	0	0	0	0	1352900	1370400	1277200
607040	4630300	7451000	692330	2493500	4342600	0	6358700	7304700	16063000	23630000	11310000	7477300	10400000	33999000	3181800	21433000	10713000	15147000	0	19813000	0	3099600	43001000	27449000	560940	3831600	7212500	12246000	7271800	22683000	12003000	9554300	78387000	16217000	50547000	21560000	14350000	10770000	15693000	14333000	4463100	22183000	21012000	13040000	13032000	4594900	13945000	34041000	18927000
823230	0	2019100	213020	3288600	586740	0	37041000	10675000	63659000	17999000	45614000	21937000	36508000	23838000	7452300	12156000	7715200	16736000	2273200	35761000	3379600	2022100	155940000	9150100	1393400	11568000	47518000	14701000	104740000	34431000	1284600	0	3289600	0	167670000	31285000	66442000	7212100	11936000	9599100	17972000	20319000	31331000	5586400	42069000	0	81388000	60363000	4010900
0	0	0	0	0	0	0	0	0	0	820810	0	0	569090	615400	792210	968170	0	0	0	0	0	2185300	0	471640	0	0	0	0	10104000	1083500	0	0	0	1343400	2347600	0	0	0	0	0	0	0	0	0	0	341680	0	1206500	288790
0	0	0	0	0	0	0	0	0	36861000	2329500	54887000	577210	16010000	0	2372800	729190	4719100	1005400	3312700	0	246910	0	203640000	1690200	558270	0	7067300	1040500	62169000	5975600	0	0	7282500	2156500	41308000	0	68988000	641270	17645000	0	2115800	1838900	12174000	0	89827000	0	23376000	0	5159000
0	0	0	0	0	0	0	8299500	14016000	16067000	7195800	20899000	18635000	8134000	9213400	8045700	22772000	26821000	11456000	0	19585000	946270	1599600	23118000	5335300	1202500	7114100	24954000	6910000	98348000	30914000	11460000	0	26410000	7337900	81073000	29649000	12493000	2644500	4944600	1948300	1263300	11767000	26093000	5212900	9905400	2248900	19963000	10190000	1673700
0	0	0	0	0	0	0	0	0	0	0	0	0	0	0	0	0	0	0	0	0	0	0	0	0	0	0	0	0	0	0	0	0	0	0	0	0	0	0	0	0	0	0	0	0	0	0	0	0	0
0	0	0	0	0	0	0	0	0	0	1355500	4769400	1522000	6158300	1901500	0	0	5344400	5178100	0	0	0	0	20515000	1851500	0	0	0	802080	3833400	4916600	739860	0	2290100	0	5737400	2833900	3955300	0	2180300	0	0	1581600	7674300	1561500	0	0	0	752690	1208900
0	0	0	0	0	0	0	12766000	0	449450	927530	1287100	553170	1781200	0	0	2226400	0	0	0	4152900	0	0	0	0	743870	8075600	13177000	3958600	1907700	871190	0	0	3249200	0	10159000	5761800	0	0	937320	0	219060	224210	121080	179850	0	0	980020	1555500	1572300
0	0	0	0	0	0	0	7184700	0	5473700	1032900	9454600	0	14264000	5832400	5163500	9901600	7337600	9284300	0	0	856890	791250	57786000	557800	464430	2618500	12302000	2488500	9922900	1441500	2134000	0	20433000	7517200	32685000	10165000	16393000	495320	2916000	0	1859200	5301700	13496000	435050	28737000	0	7698700	9891400	2608200
0	0	0	167980	0	0	0	10361000	3804600	7021700	4387200	4481200	5984900	4926100	2073700	3088000	8545400	4454000	9461600	0	17181000	4244000	6268200	5142600	2911900	165570	4189700	12216000	3924100	32569000	15651000	59676000	22218000	11953000	13244000	26565000	17016000	21088000	6972400	12184000	11285000	13315000	12257000	5108800	3275600	4023800	1886600	2152300	3606100	12365000
0	0	0	0	0	0	0	0	0	1885500	4749600	4364400	0	0	0	0	2160600	0	0	0	0	0	0	5348500	0	4770900	0	0	0	19715000	4097700	0	1038600	0	0	2008600	0	2957000	0	1340100	0	0	0	0	0	1518500	686690	0	0	0
1580200	0	496280	0	2212600	335290	0	167070000	73547000	211770000	75079000	52088000	28962000	22451000	18777000	15445000	33673000	18384000	28398000	10146000	58568000	1834800	0	94148000	19993000	5275800	60321000	141670000	54160000	142020000	63832000	3203000	372600	17647000	1704700	187960000	58540000	61176000	10146000	15386000	23136000	13398000	11874000	30466000	5534800	48371000	1474700	149270000	128240000	28092000
0	3344700	755420	0	1913700	1251400	4706900	4662900	5212800	5980400	4520300	14444000	11341000	47095000	22140000	6082800	6723300	3161400	3034900	2098100	8980800	385330	0	97583000	6199300	264660	979920	12752000	1493100	15648000	11586000	1446600	0	2644500	6598700	158600000	60617000	14787000	1262700	2720600	9556300	3224200	9150100	19931000	569100	0	0	45320000	26170000	957920
2227000	0	0	0	792370	0	0	0	0	3182700	0	3349600	2337100	6221600	2820000	922210	0	3231800	2571000	0	2282500	0	0	15549000	2338900	0	0	3087700	0	0	11631000	0	0	0	0	18488000	6597700	1451400	0	1562900	0	0	1753800	0	0	0	0	8770100	5952800	0
0	0	0	0	0	0	0	0	0	0	0	0	0	0	0	0	0	0	0	0	0	0	0	1491900	0	0	0	0	0	0	0	0	0	0	0	2326900	0	0	0	0	0	0	0	0	0	0	0	992530	748210	0
0	719120	3074300	303020	2907400	1512400	0	56181000	12839000	74393000	16985000	67082000	17326000	35910000	20058000	13007000	5842400	6553000	15262000	0	33918000	1519600	0	166830000	8715000	403050	3704700	77556000	14826000	121640000	40057000	487840	451160	13544000	8791400	172320000	31289000	75937000	6841600	8746200	8430500	16761000	11998000	37736000	2766400	52596000	1804800	81046000	41637000	6729300
0	0	0	0	0	0	0	1953800	0	3198900	0	738710	799510	4562600	1794500	1286800	0	1005500	0	0	703020	0	0	11338000	0	243700	1672200	1795100	0	8967700	2789100	0	0	4853100	0	9534700	1324200	7541600	838450	1454000	0	929380	619510	3587500	0	4205000	0	3825400	0	326350
0	0	0	114280	0	45112	0	0	0	22679000	0	26040000	0	8369000	0	492150	1011000	4043000	0	1571300	0	170330	701570	83550000	318210	281800	0	2584700	0	73475000	4043100	9250900	547890	11330000	3975000	21652000	515610	33667000	0	11154000	0	0	0	15958000	1394900	22010000	0	12746000	688590	1374900
0	0	0	0	0	0	0	0	0	0	0	1016600	0	0	0	0	0	737750	0	0	0	0	0	1544700	0	0	0	0	0	0	0	0	0	0	0	2532200	582150	1627400	0	0	0	0	998170	1044900	0	0	0	0	0	0
0	0	0	0	0	0	0	46910000	3590000	70914000	17047000	18285000	3992500	2705000	3853000	9507400	9132300	7050700	3537900	0	15190000	766910	1189200	41878000	4596400	1564900	7867100	32221000	3464000	11304000	6226200	1765600	0	0	1907200	73499000	10101000	21026000	4252700	10142000	0	6213100	8245500	7635500	0	20113000	0	44986000	28842000	5790500
0	0	0	0	0	0	0	0	0	7155400	0	0	0	2363200	1936200	1364500	0	1393000	0	0	0	0	0	8177200	1214700	0	2219500	0	1999000	0	6480900	0	0	0	0	22106000	4773300	4114900	0	1668300	0	0	1577600	3491900	0	1606800	0	11064000	9305700	0
[truncated: 1,894 more rows]
[truncated: 156 more columns]

## Sheet: 2. Main Data
						Count = number of samples per group with quantified value					Median value per group			MSC/AML-CM vs AML-CM		MSC alone vs AML-CM		MSC alone vs MSC/AML-CM
[truncated: 3,083 more rows]

## Sheet: 3. 50% of AML-CM
Protein Ids	Majority protein IDs	Protein names	Gene names	First gene names	Count cluster 1	Count cluster 2	Median Cluster 1	Median Cluster 2	FC (log2) Cluster 2-1	z-score	p-value
[truncated: 1,770 more rows]

[truncated: 1 more sheets: 4. Annotated to Exosome ]
